# Supplementary material for: Estimating the evolutionary rates in mosasauroids and plesiosaurs: discussion of niche occupation in Late Cretaceous seas
Source: PeerJ. 2020 Apr 13;8:e8941. doi: 10.7717/peerj.8941 (PMC7164395; doi:10.7717/peerj.8941)
Supplement: Supplemental Information 1 [file peerj-08-8941-s001.xlsx]

## Sheet: Mosasauroidea
	TAXON	FAD	LAD	Continent
	Adriosaurus_suessi	99.6	93.5	Europe
	Dolichosaurus_longicollis	100.5	89.8	Europe
	Pontosaurus_kornhuberi	99.6	93.5	Asia
	Aigialosaurus_dalmaticus	94	93	Europe
	Opetiosaurus_bucchichi	94	93	Europe
	Komensaurus_carrolli	94	93	Europe
	Halisaurus_platyspondylus	70	66	North America
	Eonatator_sternbergii	87	78.5	North America
	Dallasaurus_turneri	92.5	92.5	North America
	Clidastes_liodontus	86	82	North America
	Clidastes_moorevillensis	82	82	North America
	Clidastes_propython	84.5	82	North America
	Prognathodon_overtoni	70.5	70.5	North America
	Prognathodon_rapax	69	66	North America
	Prognathodon_solvayi	75.5	70.5	Europe
	Prognathodon_currii	70.5	70.5	Africa
	Prognathodon_waiparaensis	75.5	70.5	North America
	Prognathodon_saturator	70.5	66	Europe
	Globidens_alabamaensis	79	79	North America
	Globidens_dakotensis	79	79	North America
	Mosasaurus_conodon	75	66.5	North America
	Mosasaurus_hoffmannii	70.5	66	Europe
	Mosasaurus_missouriensis	73.5	73.5	North America
	Plesiotylosaurus_crassidens	69	69	North America
	Plotosaurus_bennisoni	69	69	North America
	Tylosaurus_nepaeolicus	89	85	North America
	Tylosaurus_bernardi	83.5	70.6	Europe
	Taniwhasaurus_oweni	83.6	66	Australia
	Taniwhasaurus_antarcticus	83.5	66	Antarctica
	Tylosaurus_proriger	84	80	North America
	Yaguarasaurus_columbianus	90	89	South America
	Eremiasaurus_heterodontus	70.6	66	Africa
	Prognathodon_kianda	71.5	71.5	Africa
	Russellosaurus_coheni	92.5	92.5	North America
	Romeosaurus_fumanensis	91	86	Europe
	Ectenosaurus_clidastoides	84	81	North America
	Plioplatecarpus	80.5	66	Europe/North America
	Plesioplatecarpus_planifrons	90	85	North America
	Platecarpus_tympaniticus	84	78	North America
	Latoplatecarpus_willistoni	83.5	70.6	North America
	Selmasaurus_johnsoni	85	85	North America
	Angolasaurus_bocagei	90	89	Africa
	Tethysaurus_nopcsai	94	93	Africa
	Pannoniasaurus_inexpectatus	85.5	83.5	Europe

## Sheet: Plesiosauria
	TAXON	FAD	LAD	Continent
	Neusticosaurus_pusillus	242	237	Europe
	Nothosaurus_marchicus	247.2	242	Europe
	Yunguisaurus_liae	242	237	Asia
	Pistosaurus_longaevus	247.2	242	Europe
	Augustasaurus_hagdorni	247.2	242	North America
	Bobosaurus_forojuliensis	237	227	Europe
	Macroplata_tenuiceps	201.3	199.3	Europe
	Anningasaura_lymense	201.3	199.3	Europe
	Stratesaurus_taylori	201.3	199.3	Europe
	Avalonnectes_arturi	201.3	199.3	Europe
	Eurycleidus_arcuatus	201.3	199.3	Europe
	Meyerasaurus_victor	182.7	179.3	Europe
	Maresaurus_coccai	170.3	168.3	South America
	Borealonectes_russelli	166.1	163.5	North America
	Atychodracon_megacephalus	201.3	199.3	Europe
	Archaeonectrus_rostratus	201.3	199.3	Europe
	Rhomaleosaurus_cramptoni	182.7	174.1	Europe
	Rhomaleosaurus_zetlandicus	182.7	174.1	Europe
	Rhomaleosaurus_thorntoni	182.7	174.1	Europe
	Thalassiodracon_hawkinsii	201.3	199.3	Europe
	Hauffiosaurus_longirostris	182.7	174.1	Europe
	Hauffiosaurus_tomistomimus	182.7	174.1	Europe
	Hauffiosaurus_zanoni	182.7	174.1	Europe
	Marmornectes_candrewi	166.1	163.5	Europe
	Peloneustes_philarchus	166.1	163.5	Europe
	Simolestes_vorax	166.1	163.5	Europe
	Pliosaurus_funkei	152.1	145	Europe
	Pliosaurus_westburyensis	157.3	152.1	Europe
	Pliosaurus_carpenteri	157.3	152.1	Europe
	Pliosaurus_brachydeirus	157.3	152.1	Europe
	Pliosaurus_macromerus	157.3	152.1	Europe
	Pliosaurus_brachyspondylus	157.3	152.1	Europe
	Pliosaurus_cf_kevani	157.3	152.1	Europe
	Pliosaurus_kevani	157.3	152.1	Europe
	Gallardosaurus_iturraldei	163.5	157.3	North America
	Pliosaurus_rossicus	152.1	145	Europe
	Pliosaurus_irgisensis	152.1	145	Europe
	Pliosaurus_andrewsi	166.1	163.5	Europe
	Liopleurodon_ferox	166.1	163.5	Europe
	Kronosaurus_queenslandicus	121	100.5	Australia
	DORK_G_1_2	100.5	93.9	Europe
	Megacephalosaurus_eulerti	93.9	89.8	North America
	Brachauchenius_lucasi	93.9	89.8	North America
	Brachauchenius_MNA_V9433	100.5	93.9	North America
	QM_f51291	105.5	100.5	Australia
	Attenborosaurus_conybeari	199.3	190.8	Europe
	Plesiosaurus_dolichodeirus	199.3	190.8	Europe
	Eoplesiosaurus_antiquior	201.3	199.3	Europe
	Eretmosaurus_rugosus	199.3	190.8	Europe
	Westphaliasaurus_simonsensii	190.8	182.7	Europe
	Seelyosaurus_guilelmiimperatoris	182.7	174.1	Europe
	Microcleidus_tournemirensis	182.7	174.1	Europe
	Microcleidus_brachypterygius	182.7	174.1	Europe
	Microcleidus_homalospondylus	182.7	174.1	Europe
	Plesiopterys_wildi	182.7	174.1	Europe
	Cryptoclidus_eurymerus	166.1	163.5	Europe
	Tricleidus_seeleyi	166.1	163.5	Europe
	Muraenosaurus_leedsii	166.1	163.5	Europe
	Kimmerosaurus_langhami	152.1	145	Europe
	Pantosaurus_striatus	163.5	157.3	North America
	Picrocleidus_beloclis	166.1	163.5	Europe
	Tatenectes_laramiensis	163.5	157.3	North America
	Plesiosaurus_manselii	157.3	145	Europe
	Colymbosaurus_trochanterius	157.3	145	Europe
	Djupedalia_engeri	157.3	145	Europe
	Spitrasaurus_spp	157.3	145	Europe
	Abyssosaurus_nataliae	132.9	129.4	Europe
	Umoonasaurus_demoscyllus	125	100.5	Australia
	Nichollssaura_borealis	113	110.5	North America
	Leptocleidus_capensis	139.8	132.9	Africa
	Leptocleidus_superstes	129.4	125	Europe
	Vectocleidus_pastorum	129.4	125	Europe
	Brancasaurus_brancai	145	139.8	Europe
	Gronausaurus_wegneri	145	139.8	Europe
	Speeton_clay_plesiosaurian	132.9	129.4	Europe
	Wapuskanectes_betsynichollsae	113	107.8	North America
	Futabasaurus_suzukii	86.3	83.6	Asia
	Callawayasaurus_colombiensis	125	121	South America
	Eromangasaurus_australis	105.5	100.5	Australia
	Kaiwhekea_katiki	72.1	66	Australia
	Aristonectes_parvidens	83.6	66	South America
	Libonectes_morgani	93.9	89.8	North America
	Hydrotherosaurus_alexandrae	72.1	66	North America
	Stenorhynchosaurus_munozi	129.4	125	South America
	Anguanax_zignoi	163.5	157.3	Europe
	Makhaira_rossica	132.9	129.4	Europe
	Luskhan_itilensis	132.9	129.4	Europe
	Edgarosaurus_muddi	105.5	100.5	North America
	Plesiopleurodon_wellesi	100.5	93.9	North America
	Richmond_pliosaur	105.5	100.5	Australia
	Palmulasaurus_quadratus	93.9	89.8	North America
	Pahasapasaurus_haasi	99.6	93.9	North America
	Polycotylus_latipinnis	89.8	83.6	North America
	Thililua_longicollis	93.9	89.8	Africa
	Trinacromerum_bentonianum	100.5	89.8	North America
	Dolichorhynchops_osborni	83.6	80	North America
	Dolichorhynchops_bonneri	83.6	80	North America
	Eopolycotylus_rankini	93.9	89.8	North America
	Manemergus_anguirostris	93.9	89.8	Africa
	Dolichorhynchops_tropicensis	93.9	89.8	North America
	Georgiasaurus_penzensis	86.3	83.6	Europe
	Dolichorhynchops_ROM_29010	86.3	72.1	North America
	Dolichorhynchops_herschelensis	76.1	66	North America
	Sulcusuchus_erraini	76.1	66	South America
	Mauriciosaurus_fernandezi	93.9	89.8	North America
	Pliosaurus_almanzaensis	150.8	145	South America
	Pliosaurus_patagonicus	150.8	145	South America
	Rhaeticosaurus_mertensi	208.5	201.3	Europe
	Sachicasaurus_vitae	129.4	125	South America
	Kronosaurus_boyacensis	122.46	112.03	South America
	Acostasaurus_pavachoquensis	129.4	125	South America
	Nakonanectes_bradti	72.1	66	North America
	Albertonectes_vanderveldei	86.3	72.1	North America
	Aristonectes_quiriquinensis	72.1	66	South America
	Elasmosaurus_platyurus	86.3	72.1	North America
	'Hydralmosaurus_serpentinus'	86.3	72.1	North America
	Mauisaurus_haasti	86.3	72.1	Australia
	'Libonectes'_atlasense	93.9	89.8	Africa
	Styxosaurus_snowii	86.3	72.1	North America
	Terminonatator_ponteixensis	86.3	72.1	North America
	Tuarangisaurus_keyesi	86.3	66	Australia
	Zarafasaura_oceanis	72.1	66	Africa
	Kawanectes_lafquenianum	86.3	66	South America
	Vegasaurus_molyi	72.1	66	Antarctica
	Lagenanectes_richterae	132.9	129.4	Europe
