# Supplementary material for: Estimating the evolutionary rates in mosasauroids and plesiosaurs: discussion of niche occupation in Late Cretaceous seas
Source: PeerJ. 2020 Apr 13;8:e8941. doi: 10.7717/peerj.8941 (PMC7164395; doi:10.7717/peerj.8941)
Supplement: Supplemental Information 3 [file peerj-08-8941-s003.nex]

#NEXUS
begin data;
dimensions ntax=44 nchar=125;
format missing=? symbols="0~5";
matrix
Adriosaurus_suessi 000???10101??000??10?0??100???1??0???????????????????????????0?0????????????1?1?0????012010000??????010??????1????1000???100?
Dolichosaurus_longicollis ????????????????????????????????????????????????????????00??????????????????1011000000120??00?10??0011???????1??????0????2?0?
Pontosaurus_kornhuberi 00010101101??03?0000?11?1010?0010????????010?0?0?????0???????0??00?0100???1010100????01200000000?012?0?????110?0??00001?1000?
Aigialosaurus_dalmaticus ????0?12100??03?0000?1100010??110???3????011?0???000????00???02001?0000???10???000???0100????????????0????0000000000001?1000?
Opetiosaurus_bucchichi 00??1?12?00??03?0000?1100010??0100001?00?00100001000300?00?00110??000000??1???0?00????1??0000?010000000????000000000????1??00
Komensaurus_carrolli ????????????????????????????????????20?0?000?0???????????????0000???????????1???0?01??0?0?00???????????????0000?000?0011?000?
Halisaurus_platyspondylus 110000021100003?10101?0?00???10???1?20010000?0001??????101?000100010000101??0?????00???????1?????????????????????????1?????00
Eonatator_sternbergii 0100?0021000003?0010100000??020???0020?1?000?0?01??0?01101?0?0100010?00100?10??00100??0111010111111001001000010111001111?010?
Dallasaurus_turneri ??????0??0?????0??????????????????0??????????????????1010??0?1????100002?0?11??00111110????1???0?0???01000000????????0???0?1?
Clidastes_liodontus 21000?020010?1101001111?10102112??1010?00000000101002121?10001000?1010020101100000110102111101011000021010111210001010001211?
Clidastes_moorevillensis 21000002001001101001111?101021120?1010?000100001010021210100010000101002010110000011?1021111??011000021010111210001010001211?
Clidastes_propython 21000?1200100110100111??1010211???1010?0001000010100112101?1010000101002010110000011?10??1?1??????00021010111210?0???????2?10
Prognathodon_overtoni 11000?10011001111001?1111?103022001110110110?00101003121010111001011001211????0?0?110?12?11111011100121210111??0???010000211?
Prognathodon_rapax 11000?10001001111001111?1?1?31120?1110?1011000011100?021010???0000110012110110?00011110????1??01?0011212101112100010?????2?1?
Prognathodon_solvayi 000000100010011010111111100030210?1110010100?00111?1402?010101?00000?012110?10001011?10???????01?01??????????????????????????
Prognathodon_currii 100????0111?????10???11?1?0030220??1???????0????1???50????????000??100?20????????????????????????????????????????????????????
Prognathodon_waiparaensis 110000?????????????????????????21?111??10110?0010???3??101????????00?01211??????????????????????????????????????????????????0
Prognathodon_saturator ??00??10?110011110111???1000???20?111?010110000101??3?2101??010010110012110?10?01011110???01??0??????????????2???????????????
Globidens_alabamaensis ??????10?111011?????????1010?1????1010?111?0??010??????1010?11000011001101011??0?011??0???????????0??21010111????????????2?1?
Globidens_dakotensis 210?0?10111??1101001?11?1?1031120?1010?10110?0?10100??????????????11001101011?00?011?10????????????????????????????????????10
Mosasaurus_conodon ????????????????????????????????????????????????????1?2101????0000101002110111001011011????1???1?001031110111?1??????????2?1?
Mosasaurus_hoffmannii 21001?00011??1111002111?110031?21?1000?00101?11011003121010?1101101010021101110110110?1?11111?0210011311101112100011100012110
Mosasaurus_missouriensis 21001?10011??1111001?11?1?00302???1000?00100?1?0110?312?0101110110101002?1011?00001101121??11?01??00?????????2100?11?????2?1?
Plesiotylosaurus_crassidens 2101??10?11??1111001111?1200312??01100?10110?0?1011?212111011100??10100211?????00011?10???????0110011312101112100010?????2???
Plotosaurus_bennisoni 11001?10101??1111011?1111?001112001000?001000110110?12?1?1???10110000012??010?10?011??12??1?1?0210011311101112100011??1??211?
Tylosaurus_nepaeolicus 31111?00101012??1001?11002003012110011?021111001001?4221000000000000100211100??00010101???00?????????200010001011100???????00
Tylosaurus_bernardi 31111?001110?2??1001?110020031?21??0????20001001001?42?1000000000000100211100?0000101011100010110110120001000?011100????0?100
Taniwhasaurus_oweni 31111?00?21??2????01????02003??21??011?02000?0010???32???00?0?????0111?2??100????01010????00??1????????????????????????????0?
Taniwhasaurus_antarcticus 31111?00?210?2??1001?11?0200?0?21???11?02000?0010????2?1000?00?0??0111021??0??????1?1?????00???????????????????????????????0?
Tylosaurus_proriger 311111001110?2??1001?11002003112100011?02000100100104221000000000000100211100?0000101011100010110110120001000101110010?001100
Yaguarasaurus_columbianus 010?0?02000??1201200?110000?302111??2100200110000001311???????????00?00100??1??????????????????????????????????????????????0?
Eremiasaurus_heterodontus 11001?10111??11?10?1?11?1?0130120?111??1??0??1?111??2121010??1011?1000121?01??0100110?0?11111001?01???10???????????01??01??1?
Prognathodon_kianda 11001??00?1???1?10?1?11??0??30?2111?10?10110000101??2121?10001000010001201??????????????????????????????????????????????????0
Russellosaurus_coheni 11??0002000111201200011000012022110021002001120000012011000000100100000100??????????????????????????????????????????????????1
Romeosaurus_fumanensis ????????????????????????1???20?21?1021002011?2011???211??00000100?10000100?????01101??0????????0?11??00?00?00???????????????1
Ectenosaurus_clidastoides 21000102001111201110001?00011121100010012101110??0023120001000000100010201001001001???0???????010110021???0012010100?????1110
Plioplatecarpus  ??????001110010?1112011?0100?0?1100021100200?01110025021101000000100000201??0??00011000????0??010110020?110012011100?????1?00
Plesioplatecarpus_planifrons 110000001011?10?1110?11?00?1301?100021001000?001100151210010000001000102011010000011??0???????010110020?1100?2011100?????1?00
Platecarpus_tympaniticus 010000001111110?1111011?010130111?002110110010111002502110100000010000020110010000110000100010010110020??1?012011100101101100
Latoplatecarpus_willistoni 01000?0012011?0?11120?1?010130121?00210012001011100250211010000001000102011110001011??0????0???2111?????????????????????????0
Selmasaurus_johnsoni 11000?10001111201200011?0001?0?21?0011011100?000101150211110000001000102011010000011000??????????????????????????????????????
Angolasaurus_bocagei 11??0?01?11??1??1100?1??000?30???1??21000100100010015021?010001001?00102?1??1??????????????????????????????????????????????0?
Tethysaurus_nopcsai 000?0?02110??1201200?110000?10?21??0010020001?20000110?10010001000000000?0??10?111000??????0??1110?00?????000???????000?????0
Pannoniasaurus_inexpectatus 000?0?????????????????????0?????????01002000??200???0020010?00??000001020???10?1110000??0??0?????01???0???000???????00???????
;
end;

ctype ord: 1 8 10 18 20 29 30 32 37 41 53 54 55 63 72 88 96 102 110 ;
