# Supplementary material for: Estimating the evolutionary rates in mosasauroids and plesiosaurs: discussion of niche occupation in Late Cretaceous seas
Source: PeerJ. 2020 Apr 13;8:e8941. doi: 10.7717/peerj.8941 (PMC7164395; doi:10.7717/peerj.8941)
Supplement: Supplemental Information 5 [file peerj-08-8941-s005.txt]

<beast beautitemplate='Standard' beautistatus='' namespace="beast.core:beast.evolution.alignment:beast.evolution.tree.coalescent:beast.core.util:beast.evolution.nuc:beast.evolution.operators:beast.evolution.sitemodel:beast.evolution.substitutionmodel:beast.evolution.likelihood" required="BDSKY v1.3.3:MM v1.0.4:SA v1.1.6" version="2.4">


    <data
id="MATRICE
SPI
BEAST"
dataType="standard">
                            <sequence id="seq_Neusticosaurus_pusillus_175_177_1721" taxon="Neusticosaurus_pusillus_175_177_172" totalcount="7" value="00000010000000000???0000000020000?000000?000010??00000001?00?00?00?????????000????????00?0000000???1?0??0???0?0200100?00010?10?0003000?12000010?0??000011000??000010000000100000000?1000?03000?0000200000110200?00000?0100?????00011001000?000001200100??20??000000000000?00?00123456"/>
                            <sequence id="seq_Nothosaurus_marchicus_180_182_1771" taxon="Nothosaurus_marchicus_180_182_177" totalcount="7" value="11000021110?00?00??020002100200000001??110000?0??000001?1?0??10?000??1001??001????????1000100000???1?0??0???101110?10?00010?00???010100121010??????????11000??0??110000000100001000?1000?0?????????{01}00000110100?00000?0100?????00011001000??00001100000??20??000000000000?0???0123456"/>
                            <sequence id="seq_Yunguisaurus_liae_175_177_1721" taxon="Yunguisaurus_liae_175_177_172" totalcount="7" value="0001000??10000000??0010010?000010010?000?000110??200??00?????01020???????????????02?10???????0?0?0010020???10011001100?1001?1????13??0??????1??????????41000??00?000000?001??0??01210?0?00{23}??0??????0?000?200????????????0?00122011?0000002000??11000?000?0?0000000100001000000123456"/>
                            <sequence id="seq_Pistosaurus_longaevus_180_182_1771" taxon="Pistosaurus_longaevus_180_182_177" totalcount="7" value="010100?0010000000??001001000000?10000001000001001200?000????0010?0???????????????02??00000??0000?0010020????20????????????????????{12}0100??00?????????????20011100000000000110100101100010????101110?00?001?202100??0??001????0122210???1??????01?1?00000000???0???0?10????????00123456"/>
                            <sequence id="seq_Augustasaurus_hagdorni_180_182_1771" taxon="Augustasaurus_hagdorni_180_182_177" totalcount="7" value="010100?0010?00000??00100100000000000000100?0010012101000010??????0???0?0000??????02??000?0110000?0010000????0?1100?10??1001??1???01010002100???00??21??41?01??000000200?0?10000011??0000???????????00?000?102?020000?0?????????????????000??00???100000000???0?100?1000???0?000123456"/>
                            <sequence id="seq_Bobosaurus_forojuliensis_167_172_1621" taxon="Bobosaurus_forojuliensis_167_172_162" totalcount="7" value="????????????????0??????????????????????????????????????????????????????????????????????????????????????????????????????????????????????02?0?00?00??01?2100000??110?12?000?00??001221100?10?1????????????????????????????????0122010?001??????0???1?000????????0???0?0??0??????0123456"/>
                            <sequence id="seq_Macroplata_tenuiceps_135_136_1341" taxon="Macroplata_tenuiceps_135_136_134" totalcount="7" value="1101001??10?10101110??001??1001010?0???????0010????0?????????010100?012?100??01?100211???????????100??00??????1111??0??21???11??00201001110000100??210220001???110?120100??30?001?11100000?0110000?20110?1????0000000?001?0001?2012?002?????0?101?0?0?0?0?110?1???010??01?????0123456"/>
                            <sequence id="seq_Anningasaura_lymense_135_136_1341" taxon="Anningasaura_lymense_135_136_134" totalcount="7" value="111000?0120?00??10000100?0010000100000?10000010112001000?10?0?1020?0110111010010?00211?1000000011?00?000?111??1110?100?1010?110??00010011000?0?00??0?0??10010??3?0?120100?031?1???????????????????????????????????????????????????????????????????????????????????????????????0123456"/>
                            <sequence id="seq_Stratesaurus_taylori_135_136_1341" taxon="Stratesaurus_taylori_135_136_134" totalcount="7" value="001000?0100100100??0110010000010?0?000010000010001001000010101101012002000010?00102211???01000010110?000000?2?111?11000110001?0?001000011000?0?00??2001?10010011100120100003101??1????00?0????????????1?????????????????????01022111??????????????????????????1???010??010??100123456"/>
                            <sequence id="seq_Avalonnectes_arturi_135_136_1341" taxon="Avalonnectes_arturi_135_136_134" totalcount="7" value="??????????01??10????????10?????01??00001000001001100100001010???????????????????1??????0???????????????????????????????????????????????????????????????2100?00211001??100?0110001101101200?0110?00????1?01201???????????????0102?110??1?????????11020?000?110110?101000010?1000123456"/>
                            <sequence id="seq_Eurycleidus_arcuatus_135_136_1341" taxon="Eurycleidus_arcuatus_135_136_134" totalcount="7" value="???????????????????????????????????????????????????????????????????????????????????????????????????????????????111??????????1?????????01110?????????????100100211000201000010100?1?1101????0110100?201101120010201000100?10001020110001??????0101?02110010110????1?10????????00123456"/>
                            <sequence id="seq_Meyerasaurus_victor_116_118_1141" taxon="Meyerasaurus_victor_116_118_114" totalcount="7" value="10?00?0?21??00??11??0100??0000???0??????????????????10?0??0101???0????????0??????022?0?1?01010111122?11000101?0111100?02110211???01?1001010?0???0???1?120?01?????00?20????0???0011211012002?110?0?0111?0?1????0201000?0001000102011?0011002100??12020?00021??110110100011011000123456"/>
                            <sequence id="seq_Maresaurus_coccai_104_105_1031" taxon="Maresaurus_coccai_104_105_103" totalcount="7" value="110100?1220?1???1120?1001?0?00?????????????00001120?10???10?0110?0?????0?????????0??11?000101010?122?1000???200111?00??2100?11???01?1?011100????0???????0001???2?0????1???030?????????????????????????????????????????????????????????????????????????????????????????????????0123456"/>
                            <sequence id="seq_Borealonectes_russelli_100_101_991" taxon="Borealonectes_russelli_100_101_99" totalcount="7" value="11010?1?210?102011100?00?0?0000??010?0010010000????1?000??0?0???20???12000???????022?1?0???????0??2???201?????111??00???1?0?110??0??1?01?10?00100??21?120001???2?0??20?????30?0????????1???????????????????????????????????????????????100??00?????1101012???2?011?0001???11?10123456"/>
                            <sequence id="seq_Atychodracon_megacephalus_135_136_1341" taxon="Atychodracon_megacephalus_135_136_134" totalcount="7" value="100101212201121010002100100100?000?000010000010012001000110101???0?201?000???0??1002111000100011011???00?0002001111?0??20?0?11??0??00001020?0???0???10120001???1100?201????10?00111?1012001??20?0?0??????????1??????????????01022110????????00??1?0201001?110?1??1010??0?????00123456"/>
                            <sequence id="seq_Archaeonectrus_rostratus_135_136_1341" taxon="Archaeonectrus_rostratus_135_136_134" totalcount="7" value="1002002???0?102?1111??00?????????0?000?10000010012011000?1??01?????????????????????????????????????????????????11??1????1?????????????11120?0??????????2100100111000201???0?11?0110110110010??????0?????0?20?1??????????????01?2?1100?10001000??1?020?00??110110110100011011000123456"/>
                            <sequence id="seq_Rhomaleosaurus_cramptoni_114_118_1091" taxon="Rhomaleosaurus_cramptoni_114_118_109" totalcount="7" value="10000021220?1020100121101?00001?1000000???0001001201100011110?10?0???1?000???????02?1110?01010110122?1000000200?11?00??2100?11???01?1?01020?00?????????200???1211000??1?0?01?1?0002110?100?0????0?????1??????????????1??????0102?11000?10???00??1?021?001?1??110110100?11?1?000123456"/>
                            <sequence id="seq_Rhomaleosaurus_zetlandicus_114_118_1091" taxon="Rhomaleosaurus_zetlandicus_114_118_109" totalcount="7" value="11000??1220?102010012110??00001??000???????001001?0110?0?1110110?????1?0?0????????2211??0?1????1?1?2??0??0??2001111000021002110000??1001020?0??????????200010??110?020100?010?00??2110?1???01201000????????????????????????????????????1?0??001212021000121101101101001?????0?0123456"/>
                            <sequence id="seq_Rhomaleosaurus_thorntoni_114_118_1091" taxon="Rhomaleosaurus_thorntoni_114_118_109" totalcount="7" value="11??0???2?0?10??1021?1101?00?????0??0001000?????????????1?????????????????????????????1??01??01?????????????200111??10?11???11000?11100101000???????????0001???110?000100??10??01?21101?00?0110100??01100120210?0?000100?10001220110001??????0111?02100002110?????????????????0123456"/>
                            <sequence id="seq_Thalassiodracon_hawkinsii_135_136_1341" taxon="Thalassiodracon_hawkinsii_135_136_134" totalcount="7" value="00100001110100111120??0?1000???0000000?10020000001011000010110101010002000011000101011?00011001??100?000????0?11101100010000?1200?001001110010000??2101310010011100120100002100011101000001011000002011011001?00000001000?0001020111001000200000110100000010?110010100001011000123456"/>
                            <sequence id="seq_Hauffiosaurus_longirostris_114_118_1091" taxon="Hauffiosaurus_longirostris_114_118_109" totalcount="7" value="00?20??0?1??12111120??00???2????????????????????02???????????01001??0???1?0?????1110?????????????110?0??0?????1001?100?1100?11?0023010011200??????????????????????????????????????????????????????????????????????????????????????????????????????????????????????????????????0123456"/>
                            <sequence id="seq_Hauffiosaurus_tomistomimus_114_118_1091" taxon="Hauffiosaurus_tomistomimus_114_118_109" totalcount="7" value="00020?10210?1?110??0100?0?0210100100???????00?00010100?0?101?01011??????1001????111011?0?0100010?100?010??????1000?100?1100?112002301001120?1100?????1231001?11110?100100002000011101010001??10???0???1??1?0?0????????????00????????00???0?1000012010000121?01101?1?0?11201?000123456"/>
                            <sequence id="seq_Hauffiosaurus_zanoni_114_118_1091" taxon="Hauffiosaurus_zanoni_114_118_109" totalcount="7" value="00?2??1??1??????????????0?0??????????0?10???????????00?001???010????????????????11101101?0100010?100?010????20100??100?1100??12002301?01120000?00??????310011?11100100100?020?00?????????0?01100000201101120??0020000?010?0001020?2?0001001000??11010?00121??110110100011011000123456"/>
                            <sequence id="seq_Marmornectes_candrewi_100_101_991" taxon="Marmornectes_candrewi_100_101_99" totalcount="7" value="0???????????00??0?????00???????????????????????0????10???0???0????????????????????????????????????????????????10100110?0000?111000201021020000000??21?1?0001???1200100100?200?1001??1?00?1?0010000??????1?0??000?00???00????00220111??2000??00110001000012100?1??1110??011???10123456"/>
                            <sequence id="seq_Peloneustes_philarchus_100_101_991" taxon="Peloneustes_philarchus_100_101_99" totalcount="7" value="10020120211100210??010001000101?010000010020010003121100010?00101100011000011?10102211100110?010?12110200???2110110110000001111000211001020001000??21?110001?121200110100000011001201100?1?0010001?00?1011000010000002000??1002301111022000?01??0002100012200221011101111111110123456"/>
                            <sequence id="seq_Simolestes_vorax_100_101_991" taxon="Simolestes_vorax_100_101_99" totalcount="7" value="110101???21?10210??010001??010??0100000100200?0003111?000?0?0010110??11000????1???221110???????0?121?0210???210111??10?0000?111000??1?01010?0??00???111100011121?0?1000001200110????11?????0????0??20?10012010?02?000?0????000230??1102201??010100021010122001110111001111????0123456"/>
                            <sequence id="seq_Pliosaurus_funkei_84_87_801" taxon="Pliosaurus_funkei_84_87_80" totalcount="7" value="???????0?????0????????????????????????????????????????????????2?2??????????????????????????????????????????????????01????00?1????0????010?11????????????0001???1????00???0?00?2?00??1100??????????????????????2000000200?????????????????0??0?0????2?01012???3?101?0101???1??10123456"/>
                            <sequence id="seq_Pliosaurus_westburyensis_90_92_871" taxon="Pliosaurus_westburyensis_90_92_87" totalcount="7" value="110101?0221110210??010011000011?1100000100200100231111000201002020???1????0????0?0121110011??????12110210???1?101?0010?200???13000?01011011?????????????0001???1?00?00?????00???00??1100??????????????????????????????????????????????????????????????????????????????????????0123456"/>
                            <sequence id="seq_Pliosaurus_carpenteri_90_92_871" taxon="Pliosaurus_carpenteri_90_92_87" totalcount="7" value="11010????2??10210??0??011?00???????????????00?00231111???20?002020??????????????????11?00110?010??2110?1??????1011??10??0?0?1110002111010111???0????1?0?0001?0?1?0?1000000200120?0??110????????????1??1?0?2000?????0?2?0???????????????2????00????1???10?????3310?1?1011?11??10123456"/>
                            <sequence id="seq_Pliosaurus_brachydeirus_90_92_871" taxon="Pliosaurus_brachydeirus_90_92_87" totalcount="7" value="11?1?????2??102?0??01001???0???????????????00?0???1??????????02020?????????????0?????????1?????0?12110310?????101??010?2000??13000?011010?1?0???????????0001???120??10???0?00?2010??1100????????????????????????????????????????????????0???00????0?????1?1??23???1?1??10????10123456"/>
                            <sequence id="seq_Pliosaurus_macromerus_90_92_871" taxon="Pliosaurus_macromerus_90_92_87" totalcount="7" value="1101????22??10210??0??011?0????????????????00?0???1??????????0???0?????????????00022111001100010?12110310?????1011??10??000?11300010110101?1??????????????????????????????????????????????????????????????????????????????????????????????????????????????????????????????????0123456"/>
                            <sequence id="seq_Pliosaurus_brachyspondylus_90_92_871" taxon="Pliosaurus_brachyspondylus_90_92_87" totalcount="7" value="???1?????????????????????????????????????????????????????????0????????????????????????????????????????????????1011?010??000?113000????01011?010?????1?010001???120??00?????01?20??20???????????????1??1??0???0???????200?????????????????????0110?02101012100????????????????10123456"/>
                            <sequence id="seq_Pliosaurus_cf_kevani_90_92_871" taxon="Pliosaurus_cf_kevani_90_92_87" totalcount="7" value="?????????????0???????????????????????????????????????????????????????????????????????????????????????????????????????????0????????????010?2?????????????0001???1?0??00???0?00?2?00??11??????????????0?1????????020000200???0002300111032????00??001?10101210023101101?110112110123456"/>
                            <sequence id="seq_Pliosaurus_kevani_90_92_871" taxon="Pliosaurus_kevani_90_92_87" totalcount="7" value="110101?022??10210??010011000011?1100?0010020010023021100020?00202000011010?0??10?022111001100010??????????????10??0010021001113?002111010?21??????????????????????????????????????????????????????????????????????????????????????????????????????????????????????????????????0123456"/>
                            <sequence id="seq_Gallardosaurus_iturraldei_96_99_921" taxon="Gallardosaurus_iturraldei_96_99_92" totalcount="7" value="??0?01?022?1??21????????10??????11?0000100200100?3121100020?011021???1????????????121110???0?010?12110310???211?????1???0?????????????????2????00??2111?00011??1?0?110?0??20??????????????????????????????????????????????????????????????????????????????????????????????????0123456"/>
                            <sequence id="seq_Pliosaurus_rossicus_84_87_801" taxon="Pliosaurus_rossicus_84_87_80" totalcount="7" value="11?1?1??????10210??01001??????1?11000001??200?0??3111??????????????????????????????????????????????????????????1????????0?????????1?1?01011???????????????????????????????????????????????????????????1000200?2????0?2????????????????????????????????????????????????????????0123456"/>
                            <sequence id="seq_Pliosaurus_irgisensis_84_87_801" taxon="Pliosaurus_irgisensis_84_87_80" totalcount="7" value="???????0??????21????????????????11?0000100200?0?231?11?002??0???2????1??????????????????????????????????????????????????????????????????????????????????000??1?1?0?1??000?200???????????????????????????????????????????????????????????001?0?????0???10??1???3???1????1?111??0123456"/>
                            <sequence id="seq_Pliosaurus_andrewsi_100_101_991" taxon="Pliosaurus_andrewsi_100_101_99" totalcount="7" value="01020?2021??10210??0??00??00???????????????00?00?3?211?0??0?00??11??????????????102?11?00110?010?1211020????21111?0110000101111000211001010001001102??210001012110010000002001100120110??1?0010000??????????????????????????00230110???200??01??02021010122003210?1000110112110123456"/>
                            <sequence id="seq_Liopleurodon_ferox_100_101_991" taxon="Liopleurodon_ferox_100_101_99" totalcount="7" value="11010120221110210??010001000101?11?0000100200000031211000?0100101100?1100001??101022111001101110?12110210???2111110010?0010?111000111101010001100??0110100011121200100101000011000?0110????2010100????1??0?000?????0??01???1????????10320???010???02101012?0?2?101?0001???1?110123456"/>
                            <sequence id="seq_Kronosaurus_queenslandicus_46_56_361" taxon="Kronosaurus_queenslandicus_46_56_36" totalcount="7" value="??0?0?20?1??????0?????????????????????????????????????????01000???00011000?01110?111?0???????????12110?10?????1101000?10011?1120000?1?01010?011?0??2??00000?11?3211?0?000?0001??0?20?1??0??2?10000?00?10?0?????02??0020????1????????103??????????????????????????????????1????0123456"/>
                            <sequence id="seq_DORK_G_1_2_33_36_29" taxon="DORK_G_1_2_33_36_29" totalcount="7" value="?????????????0?????????????????????????????00100231210???20?0?????????????????????????????????????????????????????????????????????????110?0???????????????????????????????????????????????????????????????????????????????????????????????????????????????????????????????????0123456"/>
                            <sequence id="seq_Megacephalosaurus_eulerti_27_29_25" taxon="Megacephalosaurus_eulerti_27_29_25" totalcount="7" value="010200?0211100210??110000000210?111000010120010023121000120?00???????????????????011???00011000101211031010?2111000010?0001?1110000000110000???????????????????1??????????????????????????????????????????????????????????????????????????????????????????????????????????????0123456"/>
                            <sequence id="seq_Brachauchenius_lucasi_27_29_25" taxon="Brachauchenius_lucasi_27_29_25" totalcount="7" value="00020120211100210??010001000210?111?0001012001000312100012??00???????????????????011?0100?1011?0??2100310???211???001?00001?11?????????10?0?0???0?????000002????211?00?????????00??001???????????????????????????????????????????????????????????????????????????????????111110123456"/>
                            <sequence id="seq_Brachauchenius_MNA_V9433_33_36_29" taxon="Brachauchenius_MNA_V9433_33_36_29" totalcount="7" value="0102?????1?100210??0100010?0????????0001???00?002?1210?0?20?0????0?????????????????????00????110??2110210???2111000010?0001?1110000000110000???????????0000211?3211100000?200?2?0???01??????????????0?1???????22200002?????11??0011?10????????????????????????????????????????0123456"/>
                            <sequence id="seq_QM_f51291_39_41_36" taxon="QM_f51291_39_41_36" totalcount="7" value="????01??2?????210??010?????0210?1110000????0010???12?????????????????????????????????0?00????????????????????????????????????????????????10???????????????????????????????????????????????????????????????????????????????????????????????????????????????????????????????????0123456"/>
                            <sequence id="seq_Attenborosaurus_conybeari_130_134_126" taxon="Attenborosaurus_conybeari_130_134_126" totalcount="7" value="00010010???110??112???0010?0?????0??0001002??????2??10000???11??????????????????1?2???????????????????????????0110??0???0?????????10100???0?2??????????310??011110????1???0?00??11101100?0???1???1?20?10?1????0220000?000?310?02??1?0010001000??1??10?00?????1?001?100???011010123456"/>
                            <sequence id="seq_Plesiosaurus_dolichodeirus_130_134_126" taxon="Plesiosaurus_dolichodeirus_130_134_126" totalcount="7" value="001100?0110?00100??0010010?000010010000100?001000100100001010110?010?02000?1111?10?01100?01000110100?000?1110?0100?100?1000???????100001110?2???0????01410010121?00100101003?00011111100001000010??211101100110000000?000?000002012100100020000?1102010000200110?1010000?011000123456"/>
                            <sequence id="seq_Eoplesiosaurus_antiquior_135_136_134" taxon="Eoplesiosaurus_antiquior_135_136_134" totalcount="7" value="????????????????????????????????????????????????????????????????????????????????????????????????????????????????????????????????????????????2??????????4100?0111?0?12?1???03??0??????????01000?11?02??1001002?0?0??00???????0??2?11?00110020000?11010100??1?0110?10100001011000123456"/>
                            <sequence id="seq_Eretmosaurus_rugosus_130_134_126" taxon="Eretmosaurus_rugosus_130_134_126" totalcount="7" value="????????????????????????????????????????????????????????????????????????????????????????????????????????????????????????????????????????????????????????100110?100?12010000?000111??11?0???0000?01????1?????????0??0???????0010201200011000000??11021?1000200110110100002011000123456"/>
                            <sequence id="seq_Westphaliasaurus_simonsensii_122_126_118" taxon="Westphaliasaurus_simonsensii_122_126_118" totalcount="7" value="????????????????????????????????????????????????????????????????????????????????????????????????????????????????????????????????????????????2????????????0011021?0??0010?1031000111?1?0010?0000101?211100120??00000001??10000??20?20001?????00011002100011100110110100011?1??10123456"/>
                            <sequence id="seq_Seelyosaurus_guilelmiimperatoris_114_118_109" taxon="Seelyosaurus_guilelmiimperatoris_114_118_109" totalcount="7" value="00000?00?10?02?????0???????0?????0??0011001????1?1?01000?0??11?????????????????????????????????????????????????10??100?1010???????100001100?2??????????3100?1221000???1???00?00?1200110010?100001101101001201?10030?1?0???300?02??200011000100??11020?100?200110110000112011010123456"/>
                            <sequence id="seq_Microcleidus_tournemirensis_114_118_109" taxon="Microcleidus_tournemirensis_114_118_109" totalcount="7" value="0000000?120102100??0010010000000001011110010010002001000110?1????1?????000?????0112?110000??00?0?12100100???20????????????????????11000110012?????????142101112100?20?100?0010011200111010?????????201100120211013010?010?300122012000110????0??1?020?100?2?0110110100012?1??10123456"/>
                            <sequence id="seq_Microcleidus_brachypterygius_114_118_109" taxon="Microcleidus_brachypterygius_114_118_109" totalcount="7" value="0011000?110102100??0010010000000101011110010010102001000100?????1???????????????101??100?0010000?12100000???20?????????????????????0000110012?????????2321011121?00??1????00100?12011110?03100011?0210???1????20130?0?01???101220?10??01002000??11021?100?2??110100100111011010123456"/>
                            <sequence id="seq_Microcleidus_homalospondylus_114_118_109" taxon="Microcleidus_homalospondylus_114_118_109" totalcount="7" value="0000000011010210???0010020?000?010?0111100100101020010001??11110110010200001??001021?1?00????000??2100100???2001001??00?0???102???10000??0012??????????42101112100020110010010011201111010?1000011??1011110001?01?010101???00122012000010?20000011021?1001100110110100112011010123456"/>
                            <sequence id="seq_Plesiopterys_wildi_114_118_109" taxon="Plesiopterys_wildi_114_118_109" totalcount="7" value="00100?0?1???00????????00???00??1?0?0???10??01?0001001000?00?0?10101110200001001010110???1????0011?00??00?100???20??100?1000?0?2??0?00?01110??????????02420011121101?001??0001001111?1100003000000?01?11?01201??0??0???010?3?0102012?001???00?000110200101?2??110010100111011100123456"/>
                            <sequence id="seq_Cryptoclidus_eurymerus_100_101_99" taxon="Cryptoclidus_eurymerus_100_101_99" totalcount="7" value="00100?0010?101100??00100101000010000020100201001011010000000010?1011101101?111011111??00101100011?00?0????000?02001100?1000?0021?0200001110121111101?013100111232011001110000000111011000000010001121011001010201201020200?1100210110112010?101113032010122101300110?2??0012110123456"/>
                            <sequence id="seq_Tricleidus_seeleyi_100_101_99" taxon="Tricleidus_seeleyi_100_101_99" totalcount="7" value="01100???????011010?00?0010?000?100?????????01001?3001000?000010?00?0111111?????111110?????????011200?000?1100?0201110001000?0021?01110011001?11?1101?02210011123201100111000100?11?01100???????????110110000002012010202?13????????????210??10111302101012210230011011111012110123456"/>
                            <sequence id="seq_Muraenosaurus_leedsii_100_101_99" taxon="Muraenosaurus_leedsii_100_101_99" totalcount="7" value="00????????0?01100??001001??000?10??????????010?0?????1???0???10?00?0????11?????11011??????????????0???????????0201010002000?0021?010100110012?1?1101??14210112232012001110001001??11111000?200?111???????0???0?????1?2020?3?1012?021??12????10012303111012210230011001110012100123456"/>
                            <sequence id="seq_Kimmerosaurus_langhami_84_87_80" taxon="Kimmerosaurus_langhami_84_87_80" totalcount="7" value="??1??0?1??0?0????????????0?????10??0??????20100000102000000011101010201101?101111111?????????????200?0????????0200110001000?002??0?00?01220???1?1001?01?00011??3?01100111???1?0???????????????????????????????????????????????????????????????????????????????????????????????0123456"/>
                            <sequence id="seq_Pantosaurus_striatus_96_99_92" taxon="Pantosaurus_striatus_96_99_92" totalcount="7" value="????????????????????????????????????????????????????????????????????????????????????????????????????????????????????????????????????????????????????????100111?320??00???000100??1??110000?2000111?????????????????????????01001?021011200??10????0210101??1?1?10???211???12110123456"/>
                            <sequence id="seq_Picrocleidus_beloclis_100_101_99" taxon="Picrocleidus_beloclis_100_101_99" totalcount="7" value="?????????????????????????????????????????????????????0????0?010??0?????????????10012??????????????????????????????1100?1000???2??2?????11?????1?1101?02411011223201200111000100111?011?0?0?200?101001011002010201201020201?01?12?021112200??101???02111012210110010011111?1?100123456"/>
                            <sequence id="seq_Tatenectes_laramiensis_96_99_92" taxon="Tatenectes_laramiensis_96_99_92" totalcount="7" value="???????0?????????????????0??????0??????1????????????2000?0000??????????????????????????????????11????????0?1???????????????????????????11??????01001????00011??32011001?1000100?110?110000??????????1011???????01??1020101?10?110021011210??10????0210101??1?2?001?0211??01??10123456"/>
                            <sequence id="seq_Plesiosaurus_mansellii_86_92_80" taxon="Plesiosaurus_mansellii_86_92_80" totalcount="7" value="?????????????????????????????????????????????????????????????????????????????????????????????????????????????????????????????????????????????1111101??2?1101???320??00?????01?01??1111?????1010011??0???????????2??1?202????????????????????????????????????????????2?????????0123456"/>
                            <sequence id="seq_Colymbosaurus_trochanterius_86_92_80" taxon="Colymbosaurus_trochanterius_86_92_80" totalcount="7" value="???????????????????????????????????????????????????????????????????????????????????????????????????????????????????100?1000??????0????????????1?1110??2410012??320?200111??01?01??1011??00?2010101??0???????????2??102?2???????????????201??10111?2210101221022101102?111012110123456"/>
                            <sequence id="seq_Djupedallia_engeri_86_92_80" taxon="Djupedallia_engeri_86_92_80" totalcount="7" value="??????0?????0?????????????????????????????????????????????00???????0?01111????????????????????????????????????020??????????????????00?0??1??2011???100?510012113201200111030100110??1100??????????????11?0???0?0??01??????3????????????2?0??????1?02?0?012?1???101102???1?12110123456"/>
                            <sequence id="seq_Spitrasaurus_spp_86_92_80" taxon="Spitrasaurus_spp_86_92_80" totalcount="7" value="??????0?????0?????????????????????????????????????????0???00??1010?????????????1??????????????????0???????????0201?100?1000???2??0?00?01110?20111111??2521012213201200111030100110?01100??????????????11?0???0?0??01???2???????????????2?11?????1?02?0?012?1???101102?1???1?110123456"/>
                            <sequence id="seq_Abyssosaurus_nataliae_66_68_64" taxon="Abyssosaurus_nataliae_66_68_64" totalcount="7" value="????????????????????????????????????????????????????????????????????????????????????????????????????????????????????????????????????????????2???1110??1?1001???3201200111??01?01??1011??0???0???????0010000100??2??10?0?001?1?1101110??2?1??1????10???10?22?0?3??110???10012110123456"/>
                            <sequence id="seq_Umoonasaurus_demoscyllus_48_60_36" taxon="Umoonasaurus_demoscyllus_48_60_36" totalcount="7" value="00000100112??1101020??00??00????0??????????0?002222?10???10?11????1??12?11?0??0??022?????0?????11122?1211000????????0??1111???????1111010?01????????????1001????20?1??1010??00?110101102000201?00?1???1?01?010?????????????0???????????21????0111?02001022210?2???1?0??10?1??10123456"/>
                            <sequence id="seq_Nichollssaura_borealis_47_48_46" taxon="Nichollssaura_borealis_47_48_46" totalcount="7" value="0000010011200010102010001100000100?000010010000122301010010011??211?2??0???00000?0221110101100011122?13110000?0111110??0101?112??02?1001010100100??20022100100132011?010??000??1102?101?00000?????????10110020??????????????2?12102?01?2??0000??1??200101?210121011000111011100123456"/>
                            <sequence id="seq_Leptocleidus_capensis_72_75_68" taxon="Leptocleidus_capensis_72_75_68" totalcount="7" value="010001?1112?1010102002001?0000?10??0000??01001022?201010?0??01??21?????0?????????0221110?01?00011122?12110001?????1110?0111???2?111111010101???????????210010??320?1?0100?0?0?0?????1??????????????????????????????????????????????????2????00????0???????????2???1?0??10?1???0123456"/>
                            <sequence id="seq_Leptocleidus_superstes_62_64_60" taxon="Leptocleidus_superstes_62_64_60" totalcount="7" value="??0?0??1?1?0????10??????1??????????????????0?10222201010?100011121?0011?01???????02211???????????122??31????1???????????????????????????????????????????0?01?0132011001000??00?110?11102???1011001?10110011020??1?100200102??????????????????01???02001012?0??????????????????0123456"/>
                            <sequence id="seq_Vectocleidus_pastorum_62_64_60" taxon="Vectocleidus_pastorum_62_64_60" totalcount="7" value="??????????????????????????????????????????????????????????????????????????????????????????????????????????????????????????????????????????????????????????01?01??0?1??1010??00??10??1102?????????????1???1?02???1??01?10?0????????????????????????????????????????????????????0123456"/>
                            <sequence id="seq_Brancasaurus_brancai_78_80_75" taxon="Brancasaurus_brancai_78_80_75" totalcount="7" value="00???0?0?0?????0102???0011??????0??????1?010??02??3?1?1?110?001101?{01}1???1???????0022???????1???????????????????????100?1110???2??1??????????2010???10?{12}4100?0{01}232012?0101110{01}0{012}1110011{01}0000{12}01?101????1??1??20???????210?0?010121021010??????0111?02001022210????????????????00123456"/>
                            <sequence id="seq_Gronausaurus_wegneri_78_80_75" taxon="Gronausaurus_wegneri_78_80_75" totalcount="7" value="?????????????????????????????????????????????????????????1????????????????????????????????????????????????????????????????????????????????????????????????01?{01}2?20?2101011??00?111001110000{12}011101???????????????????210???010121021010??????0111?02001022210???????0????????00123456"/>
                            <sequence id="seq_Speeton_clay_plesiosaurian_66_68_64" taxon="Speeton_clay_plesiosaurian_66_68_64" totalcount="7" value="????????????????????????????????????????????????????????????????????????????????????????????????????????????????????????????????????????????2???????????2101012320120011110010011201111000?20?1111??1011?1??20??1??002?????010121011011200??00102103001022?1021001100011101?110123456"/>
                            <sequence id="seq_Wapuskanectes_betsynichollsae_46_48_43" taxon="Wapuskanectes_betsynichollsae_46_48_43" totalcount="7" value="?????????????????????????????????????????????????????????????????????????????????????????????????????????????????????????????????????????????????????????????????????????????????1??1??0???????????2101?2?110?1110110?10??3????????????200???01???03000022???????????????????00123456"/>
                            <sequence id="seq_Futabasaurus_suzukii_20_21_19" taxon="Futabasaurus_suzukii_20_21_19" totalcount="7" value="00??000?1?0?00??0??00?0?2?0000????????????????????0???1??????????????????????????????????0110000???????????????100??????0?????????100001100???????????????11?22?2022001111?010?11110111000??????????????????????????????01301?1??01?0?1100200000220300102221122101100011101?100123456"/>
                            <sequence id="seq_Callawayasaurus_colombiensis_58_60_56" taxon="Callawayasaurus_colombiensis_58_60_56" totalcount="7" value="000010?0?10000??10100?0020?000?10????????01010000220101010001111011??02?1010??1?002211001????0?0???2?1100???1?1101??0??20?????2??010000110012??????????5210102232022001111?0100111211110???????????200100?11001120010?10?01?????????00??0???100?220300102?3101200?10?0111??2?10123456"/>
                            <sequence id="seq_Eromangasaurus_australis_39_41_36" taxon="Eromangasaurus_australis_39_41_36" totalcount="7" value="000000???10000??10200?0020?000??00?000010??0010???????101?0?11????????????????????2????????????0???????????????1011?????010????????000011001?01?1101??2?2101???3?0??????????1?0???????????????????????????????????????????????????????????????????????????????????????????????0123456"/>
                            <sequence id="seq_Kaiwhekea_katiki_4_7_1" taxon="Kaiwhekea_katiki_4_7_1" totalcount="7" value="00001010??000???1020020020?000?????????11????0?0?32?2111000?00????????????????????????????????????????????????0101?10??1000??????0300001120?2??????????51011122320?2?0111?10100?11111?10???2????0??????????????????????????????????????000??00??11?32?11??3?12110100?0012?1??00123456"/>
                            <sequence id="seq_Aristonectes_parvidens_10_19_1" taxon="Aristonectes_parvidens_10_19_1" totalcount="7" value="00?010??1?0000201??00200200000??00?????11??01010?3212?1?0000?00?1?01212010???????????????0?10000??????????????0101010??1000???????3000011200?1101101?02?1111???3???200111??01?0???????????????????????????????????????????????????????????????????????????????????????????????0123456"/>
                            <sequence id="seq_Libonectes_morgani_27_29_25" taxon="Libonectes_morgani_27_29_25" totalcount="7" value="0100???011?00020102001002000000?001?00010?11????0?21??101?00110?01012120101000010022110010100000?122?1200???2101000101020?0?01200010100110302?1?1101?0262111?2?320?200111??01?01???????????????????21011??????11100?0?1?0?1?????????????0{01}??0?????????11?????2??0??0{01}?1???????0123456"/>
                            <sequence id="seq_Hydrotherosaurus_alexandrae_4_7_1" taxon="Hydrotherosaurus_alexandrae_4_7_1" totalcount="7" value="000010?0??0000201?100?002??0000?0011000100111?????2121?111??01?????????????????????????????????????????????????100010?1?01??112???10000110012???1?????1521112223202200111?101001110011100002011?11?1001?00001011200?020????120111011000100?000??12031010123102300110?0111012110123456"/>
                            <sequence id="seq_Stenorhynchosaurus_munozi_62_64_60" taxon="Stenorhynchosaurus_munozi_62_64_60" totalcount="7" value="00020?21220?00210??010010000110?11100001?1?0001?0312???01?0??0??1?1??1?????0??????1?10?0011010010021103?10002110000010?0001?1120?20001010220011?0100??1100021??3201210????001?0???2????????????????20?1???2000??200??2??????????????10???02100000101????1?0??33101102001211?010123456"/>
                            <sequence id="seq_Anguanax_zignoi_96_99_92" taxon="Anguanax_zignoi_96_99_92" totalcount="7" value="????01?0?????????????????????????1???????????????????????????0?????????????????????????????????????????????????????11????1?????????????1??0????0????1???0?01?????0??10?????????????????????00??????????????????????????????????????????????????0??0???00??1????1?1?0?0????1??00123456"/>
                            <sequence id="seq_Makhaira_rossica_66_68_64" taxon="Makhaira_rossica_66_68_64" totalcount="7" value="0??????????????????????????????????????????????????????????????????????????????????????????????????????????????100??????????11????20??010?10????????????????????????????????????????11???????????????????????????????????????????1????????????????????????????????????????????0123456"/>
                            <sequence id="seq_Luskhan_itilensis_66_68_64" taxon="Luskhan_itilensis_66_68_64" totalcount="7" value="0102012??21100210??0?00001?000???1?0000100200?0023120100010??010??10?11?10?1?11??01??????????????12110????????10000110?0001?113??03000?1??2001101??01?010001112321120000002011201???010????0010001?00?1??021002020000201????0023?1??1??000?001010102001012?0033000?02010211?110123456"/>
                            <sequence id="seq_Edgarosaurus_muddi_39_41_36" taxon="Edgarosaurus_muddi_39_41_36" totalcount="7" value="100101?021001020111010001??0?0??001000010?200102220011101000111101?02?2?1?0????1002211?01??????10122?13001002011000110?1111?120011{23}110111100?010100000121001?1132011201000000000???01????????????????????????????????????????????????????00?00??????0010?2?0?3?10??0101??012110123456"/>
                            <sequence id="seq_Plesiopleurodon_wellesi_33_36_29" taxon="Plesiopleurodon_wellesi_33_36_29" totalcount="7" value="00010??0?100102?1120?000{01}??2?0?????????????1???222201010?10?11????????????????????????????????????????????????{01}001?11???111?1????1{12}000210?0?????????????100?0?1320?120100?0?0?0??0??110{012}???{01}1??101????????????20110?1?01???????????????????????????{23}{01}?1012?1??????????????????0123456"/>
                            <sequence id="seq_Richmond_pliosaur_39_41_36" taxon="Richmond_pliosaur_39_41_36" totalcount="7" value="00010120210011201120?000{12}??2?0??00??00010??1???2222010101100111101?????0???????1?022??001???00?101?2?1000?0?1??001??????1???11????100011020?11101000?0210001002320?1201001000100100?1100?00111010011??1???????20?1??????????20100121011200110110111200101221022101100011101{12}100123456"/>
                            <sequence id="seq_Palmulasaurus_quadratus_27_29_25" taxon="Palmulasaurus_quadratus_27_29_25" totalcount="7" value="00?2????????00????????00???????????????????????????????????????????????????????????????????????????????????????000????????????????1000211?01????????????????????????????????????1?{12}?11????????01???????????????????????????0101200210022100?01??12?200101?200221011000111012110123456"/>
                            <sequence id="seq_Pahasapasaurus_haasi_32_35_29" taxon="Pahasapasaurus_haasi_32_35_29" totalcount="7" value="0002012?2?0?00{12}?1110??001??2????00?0?00????1?????22???10??????100110???????11?11?02?1000?????0?0?122?1200??????000????????????????2000211101111?100???2{12}1001???320???0?????0???????????????????????????????????????????????????????????2100101??111201100????1210??00011101?100123456"/>
                            <sequence id="seq_Polycotylus_latipinnis_22_25_19" taxon="Polycotylus_latipinnis_22_25_19" totalcount="7" value="00120?20?1??1021111010001110001??01?01010021???223210111010?111101????2??0???????01311111000000111?2?120?1{01}10?1001?110?1111?122011100011020011101002102200011113201120100100010010201110??01110000100?1000001020121012?11?1110100111113210??011?1112001022210331011010110012110123456"/>
                            <sequence id="seq_Thililua_longicollis_27_29_25" taxon="Thililua_longicollis_27_29_25" totalcount="7" value="000210?0?10000201110000001?2000?001000010??1????2221??111?0?11????????????????????????????????????????????????10000?1???1???02????1000110101{12}0??1{01}0??0?3110110132011201000100?00???01?????????????????????????????????????????????????????????????????????????????????????????0123456"/>
                            <sequence id="seq_Trinacromerum_bentonianum_31_36_25" taxon="Trinacromerum_bentonianum_31_36_25" totalcount="7" value="00020121?1?000211110100011?0001??01?01010021???1?31?11110???01??0????12010??????001311111??0???11122?13001?00??001?11???10??12???1?000211200?1101000?02?00012??3201{01}201000?00?00????11??????1?000???11101120?0201010020110111?110?211?32????0?????1???10?2???33?0??010110012110123456"/>
                            <sequence id="seq_Dolichorhynchops_osborni_17_19_15" taxon="Dolichorhynchops_osborni_17_19_15" totalcount="7" value="0012012011000020111010000110001?001001010021???22311{01}1110100110?01102?201001?01100131111100100011122?01001010?10000110011010120011100021120?011010001021000101232011{12}010000001001120110?0000???11??101101000002011100201101110110121113210100000101200102211033101101011001{12}110123456"/>
                            <sequence id="seq_Dolichorhynchops_bonneri_17_19_15" taxon="Dolichorhynchops_bonneri_17_19_15" totalcount="7" value="00120120100000210??010000110001?001001010021???223010111010?110??1?0?1?????1????0013111?10?100011122?020010{01}0?10000010011?101220101000111200?110120010110001111320?120100?000?10?1101100??001??100?101101?002020111?02??101100110?110?12100101??111300102231033101101011001{12}110123456"/>
                            <sequence id="seq_Eopolycotylus_rankini_27_29_25" taxon="Eopolycotylus_rankini_27_29_25" totalcount="7" value="00??????????10????????00???{01}???????????????????????????????????????????????????????????????????????????????????000??????????11?0??1000110?0?????????????0?01?01?2?????1??1??00?01?2?110????????????0?1100?002020111?1???111110?00?21113210??01??1?12001022210?2???1????11011?10123456"/>
                            <sequence id="seq_Manemergus_anguirostris_27_29_25" taxon="Manemergus_anguirostris_27_29_25" totalcount="7" value="00011020?1000020111010001??0001?001????????1???22{23}2?0111?10?11????????????????????????????????????22?0{23}00?????1000010???101?12????1000211?011??????????210010??3201?00????000???1?0011????????????????1????????0?10??????1??????????0?1??????0????????????{12}???????????????????0123456"/>
                            <sequence id="seq_Dolichorhynchops_tropicensis_27_29_25" taxon="Dolichorhynchops_tropicensis_27_29_25" totalcount="7" value="00120?20???0002?11101000?1?0001?0010???????1????2{23}110111?10??1???????????????????01311??1????0?11122?02001?00??000??????1???12?0??100?211{12}0????????????{12}1001???320??201?0????1?01?20?1?00?????000??1011001002020111012?????110111?211132?0??0???111200102?2103310110101100121?0123456"/>
                            <sequence id="seq_Georgiasaurus_penzensis_20_21_19" taxon="Georgiasaurus_penzensis_20_21_19" totalcount="7" value="0012??2??0??00??11101000???0?0???0?????????????????????????????????????????????100??1????????0?11?????20?1?1??100?????????????????????{12}???0?0???????????0???????????????????????????????????????????????1?????????????????????????????????????????????????????????????????????0123456"/>
                            <sequence id="seq_Dolichorhynchops_ROM_29010_14_21_7" taxon="Dolichorhynchops_ROM_29010_14_21_7" totalcount="7" value="00?{12}???0????00{12}?1110??00???0???????????????????223??01???10???0?0110211010010011001311??1?????0111?2?020?1?1???00???????????12?0??1000111?0101101000?02?00011123201120100000011011?00100???0120101????1?110020??????????1010????????11?210???10???13101022?1?3?101?0101?001??10123456"/>
                            <sequence id="seq_Dolichorhynchops_herschelensis_6_11_1" taxon="Dolichorhynchops_herschelensis_6_11_1" totalcount="7" value="00110?200000002011101000{01}?10001?001????????1???223010111?100110?01??1?10100???????1311???0??0??11122?02001?10?10000110?10010120?1110002112010??????????100010?23201120100000010010{12}?110?00?011?100?21110??????201110020110111?110?21113???????????????????????????????????????0123456"/>
                            <sequence id="seq_Sulcusuchus_erraini_6_11_1" taxon="Sulcusuchus_erraini_6_11_1" totalcount="7" value="?0?{12}?1?0?10???21112?100?1??2????0??????????1???????0??????0??1??01?????0???????10022?????????????122?1?01?????100??110??101?1?2011??0?21??0???????????????????????????????????????????????????????????????????????????????????????????????????????????????????????????????????0123456"/>
                            <sequence id="seq_Mauriciosaurus_fernandezi_27_29_25" taxon="Mauriciosaurus_fernandezi_27_29_25" totalcount="7" value="00????2??1?0????????????01????????????????????????????1??????1???????????????????01{23}11?110?0?0011122?1300110??1000??1???1???12??????0?2??{12}0?0??????????10?0111132011201???00??0???1????????????00??1??10????1?????1???0??????0?????????210?0?????0???????2????????????11??111?0123456"/>
                            <sequence id="seq_Pliosaurus_almanzaensis_83_86_80" taxon="Pliosaurus_almanzaensis_83_86_80" totalcount="7" value="?????????2????????????????????????????????????????????????????0?20????????????????121????1?00010?121?03?0?????1?11?01???000?12?0??????????1?????????????000????1?0???????????????????????????????????????????????????????????????????????????????????0???2????3???1?1??1??????0123456"/>
                            <sequence id="seq_Pliosaurus_patagonicus_83_86_80" taxon="Pliosaurus_patagonicus_83_86_80" totalcount="7" value="???????????????????????????????????????????????????????????????????????????????????????????0?01???????????????111?0?????0???10?0????????0?1???????????????????????????????????????????????????????????????????????????????????????????????????????????????????????????????????0123456"/>
                            <sequence id="seq_Rhaeticosaurus_mertensi_140_144_136" taxon="Rhaeticosaurus_mertensi_140_144_136" totalcount="7" value="????????????????????????????????????????????????????????????????????????????????????????????????????????????????11???????11?00???0?????0??0?2??????????31001{12}??1?0?2?0100001000??11?1000000{12}0??00???????????????????????????01000111000????100??1200010?1?0??1200?0?0?100????00123456"/>
                            <sequence id="seq_Sachicasaurus_vitae_62_64_60" taxon="Sachicasaurus_vitae_62_64_60" totalcount="7" value="01?2??2121??10210??01010?00?2?0?1?10?0?1?1?00?1??31201??1?0?00?????0???????0????????10?0?01110010?21?03??0002?110001????011?11?0000011010?00001?01?0??10000?1??321?2000?000?0?001?10000????1010000????1?0020?00?????????????0?03011?103??????0??1??110??1?111????????????????10123456"/>
                            <sequence id="seq_Kronosaurus_boyacensis_52_57_47" taxon="Kronosaurus_boyacensis_52_57_47" totalcount="7" value="??????2???????2??????????0???????11?0??1???0010????2??????????????????????????????????????????????????????????????0?????????????????1??10?0?0??????????0?0?????3?1?????????0???0??10????????????????????????????????????????????????1??000??????00?110????1??2310????0??0????10123456"/>
                            <sequence id="seq_Acostasaurus_pavachoquensis_62_64_60" taxon="Acostasaurus_pavachoquensis_62_64_60" totalcount="7" value="11?1?0?0211?10210??010110?00210?0100???????00?0103112????201?00?1000012?1?10100???2?1??0?1101010?0210?3?1?????111011110001111120?00011010000?1110??0??0?0001???1?01110000??00?0???????????????????????????????????????????????????????????????????????????????????????????????0123456"/>
                            <sequence id="seq_Nakonanectes_bradti_4_7_1" taxon="Nakonanectes_bradti_4_7_1" totalcount="7" value="00001000110100201020020021?0000?00?0000100010000?320211111001110010???201??1???1002111001?1?0000?122?0300???2011001101010100012?01101001103021101001?02410111??3?02210111?101?0?11??1110????010110?????????????1?00???1?????10121021???101??00?0??03{01}010122?02?101??101?0011100123456"/>
                            <sequence id="seq_Albertonectes_vanderveldei_14_21_7" taxon="Albertonectes_vanderveldei_14_21_7" totalcount="7" value="????????????????????????????????????????????????????????????????????????????????????????????????????????????????????????????????????????????2?1?1101?026311122232022001111101001110?1100?01200?11112001110110?{12}1??????10???11?11?01001?0002000??12021010122?12210110{01}0110{01}12110123456"/>
                            <sequence id="seq_Aristonectes_quiriquinensis_4_7_1" taxon="Aristonectes_quiriquinensis_4_7_1" totalcount="7" value="00??1?0?????0????????????????????????????????????3???????????00?1????120?0????0100?????????????????2?110???????201?10???000???2??0??0?01123?1?10???1?014111122132022001111?0100????????????201??01?20?1100111011200?021????????????????100?1000???03201112?1?1?101?00011?012100123456"/>
                            <sequence id="seq_Elasmosaurus_platyurus_14_21_7" taxon="Elasmosaurus_platyurus_14_21_7" totalcount="7" value="?????????????0??10{02}????0????????????????????????????????????????0??????????????????????????????????????????????100?????????????????0??011??1201?1001?0263111?22320?2101?????1???11??1110???20011?1??10110?1100??1??102?????01?120?1??01???????????????????????????????????????0123456"/>
                            <sequence id="seq_Hydralmosaurus_serpentinus'_14_21_7" taxon="Hydralmosaurus_serpentinus'_14_21_7" totalcount="7" value="0?0010?0??000???121?020020?0000?0??10??1001????0?3??2?111?0?11???10??12???????0???????????????????????????????????1?0???0?????????1???01?0??2??????????63111222320220011111?1001110?11100?02010111??0011???????12????2100?11101100?10?1100??000010?31010122103210110??110?1?100123456"/>
                            <sequence id="seq_Mauisaurus_haasti_14_21_7" taxon="Mauisaurus_haasti_14_21_7" totalcount="7" value="????????????????????????????????????????????????0{23}??21???1?00?1101?01?2????????1002????????????????????????????????10??1010???2??0?????????????????????62111?2232022001111?01001110?111000?20????1????1?001110?????????????11????0??0??000??00????031011123112110110{01}0111{01}12110123456"/>
                            <sequence id="seq_Libonectes'_atlasense_27_29_25" taxon="Libonectes'_atlasense_27_29_25" totalcount="7" value="00001000?10?102?102002002??000??00?10001??11???0?32?2011?0??11????????????????????????????????????????????????1100?10???010???????10100110312????????0?5211?02232022??1?111010011?{01}1111??0?2010101????1??0?????1{12}?010?10???1101110210000000?00?1100?101112?113210110{01}?101011110123456"/>
                            <sequence id="seq_Styxosaurus_snowii_14_21_7" taxon="Styxosaurus_snowii_14_21_7" totalcount="7" value="00001??0?100002?12200?0020?0?0??00??00010011?????3??111110?001??????????????????????????????????????????????20010{01}100112000?112?001110011031????111??0??211?1??3?022201???1???0???????????????????????????????????????????????????????????????????????????????????????????????0123456"/>
                            <sequence id="seq_Terminonatator_pontiexensis_14_21_7" taxon="Terminonatator_pontiexensis_14_21_7" totalcount="7" value="000010?01?0000201020??002??00?0?001????10??1????0{23}21??{01}11??001?????????????0010?????????1???0??????????????????100?10111110??12?0010100110312??????????53111222320?20011111010011??????????100???1??????????????????????????1?12??1??1?100??00001103101012210331011010110?12110123456"/>
                            <sequence id="seq_Tuarangisaurus_keyesi_11_21_1" taxon="Tuarangisaurus_keyesi_11_21_1" totalcount="7" value="000010?0??0000??1020020020?000???0??0001??11????032?2111?00001??????????????????????11?????????0??2????????????10??10??1010???2??010000110?1?0111111?02?21111??3?022?0111?101?0???????????????????????????????????????????????????????????????????????????????????????????????0123456"/>
                            <sequence id="seq_Zarafasaura_oceanis_4_7_1" taxon="Zarafasaura_oceanis_4_7_1" totalcount="7" value="0000100011000020102002002000000?001100011021???0020{01}21110000010?010??12?1??0??0??0?????010100010?12?????0?????0101010111000??{12}2?001100011030??10?????02?1101022320?200111110000111{01}?1110???20???01?2?01?01111?11100?0??????11?11?021001?0???00????03101112???{12}???1?0000???????0123456"/>
                            <sequence id="seq_Kawanectes_lafquenianum_11_21_1" taxon="Kawanectes_lafquenianum_11_21_1" totalcount="7" value="????????????????????????????????????????????????????????????????????????????????????????????????????????????????????????????????????????????????????????211122232022?01111?01001??00111000?2001001????1?001?1??????????????01???10??001?0????0??2?03101112310?3???101??11?1??10123456"/>
                            <sequence id="seq_Vegasaurus_molyi_0_0_0" taxon="Vegasaurus_molyi_0_0_0" totalcount="7" value="?????????????????????????????????????????????????????????????????????????????????????????????????????????????????????????????????????????????11?1101?0252111?2232022101111?0100???10111000?2011101?20?1100111?212001021????010111011000?0???000?1?0310111231022???001??1?01???0123456"/>
                            <sequence id="seq_Lagenanectes_richterae_66_68_64" taxon="Lagenanectes_richterae_66_68_64" totalcount="7" value="01??????1???00??0??0???0??0???????????????????????????????????1101?????????????01?2211?0?0110000?12?????0???????01??????????11?0??1010011?01?0101101??1?11010??3?0?210111?0?0?0????????????201{01}101??????????????????????????10111021?????????????????????????????????????????00123456"/>
                            <userDataType id="StandardData.0" spec="beast.evolution.datatype.StandardData" ambiguities="01 23 12 012 02" nrOfStates="7">
                                <charstatelabels id="UserDataType.0" spec="beast.evolution.datatype.UserDataType" characterName="" codeMap="0=0, 1=1, 2=2, 3=3, 4=4, 5=5, 6=6, ? =0 1 2 3 4 5 6 " states="7" value="0, 1, 2, 3, 4, 5, 6"/>
                                <charstatelabels id="UserDataType.01" spec="beast.evolution.datatype.UserDataType" characterName="" codeMap="0=0, 1=1, 2=2, 3=3, 4=4, 5=5, 6=6, ? =0 1 2 3 4 5 6 " states="7" value="0, 1, 2, 3, 4, 5, 6"/>
                                <charstatelabels id="UserDataType.02" spec="beast.evolution.datatype.UserDataType" characterName="" codeMap="0=0, 1=1, 2=2, 3=3, 4=4, 5=5, 6=6, ? =0 1 2 3 4 5 6 " states="7" value="0, 1, 2, 3, 4, 5, 6"/>
                                <charstatelabels id="UserDataType.03" spec="beast.evolution.datatype.UserDataType" characterName="" codeMap="0=0, 1=1, 2=2, 3=3, 4=4, 5=5, 6=6, ? =0 1 2 3 4 5 6 " states="7" value="0, 1, 2, 3, 4, 5, 6"/>
                                <charstatelabels id="UserDataType.04" spec="beast.evolution.datatype.UserDataType" characterName="" codeMap="0=0, 1=1, 2=2, 3=3, 4=4, 5=5, 6=6, ? =0 1 2 3 4 5 6 " states="7" value="0, 1, 2, 3, 4, 5, 6"/>
                                <charstatelabels id="UserDataType.05" spec="beast.evolution.datatype.UserDataType" characterName="" codeMap="0=0, 1=1, 2=2, 3=3, 4=4, 5=5, 6=6, ? =0 1 2 3 4 5 6 " states="7" value="0, 1, 2, 3, 4, 5, 6"/>
                                <charstatelabels id="UserDataType.06" spec="beast.evolution.datatype.UserDataType" characterName="" codeMap="0=0, 1=1, 2=2, 3=3, 4=4, 5=5, 6=6, ? =0 1 2 3 4 5 6 " states="7" value="0, 1, 2, 3, 4, 5, 6"/>
                                <charstatelabels id="UserDataType.07" spec="beast.evolution.datatype.UserDataType" characterName="" codeMap="0=0, 1=1, 2=2, 3=3, 4=4, 5=5, 6=6, ? =0 1 2 3 4 5 6 " states="7" value="0, 1, 2, 3, 4, 5, 6"/>
                                <charstatelabels id="UserDataType.08" spec="beast.evolution.datatype.UserDataType" characterName="" codeMap="0=0, 1=1, 2=2, 3=3, 4=4, 5=5, 6=6, ? =0 1 2 3 4 5 6 " states="7" value="0, 1, 2, 3, 4, 5, 6"/>
                                <charstatelabels id="UserDataType.09" spec="beast.evolution.datatype.UserDataType" characterName="" codeMap="0=0, 1=1, 2=2, 3=3, 4=4, 5=5, 6=6, ? =0 1 2 3 4 5 6 " states="7" value="0, 1, 2, 3, 4, 5, 6"/>
                                <charstatelabels id="UserDataType.010" spec="beast.evolution.datatype.UserDataType" characterName="" codeMap="0=0, 1=1, 2=2, 3=3, 4=4, 5=5, 6=6, ? =0 1 2 3 4 5 6 " states="7" value="0, 1, 2, 3, 4, 5, 6"/>
                                <charstatelabels id="UserDataType.011" spec="beast.evolution.datatype.UserDataType" characterName="" codeMap="0=0, 1=1, 2=2, 3=3, 4=4, 5=5, 6=6, ? =0 1 2 3 4 5 6 " states="7" value="0, 1, 2, 3, 4, 5, 6"/>
                                <charstatelabels id="UserDataType.012" spec="beast.evolution.datatype.UserDataType" characterName="" codeMap="0=0, 1=1, 2=2, 3=3, 4=4, 5=5, 6=6, ? =0 1 2 3 4 5 6 " states="7" value="0, 1, 2, 3, 4, 5, 6"/>
                                <charstatelabels id="UserDataType.013" spec="beast.evolution.datatype.UserDataType" characterName="" codeMap="0=0, 1=1, 2=2, 3=3, 4=4, 5=5, 6=6, ? =0 1 2 3 4 5 6 " states="7" value="0, 1, 2, 3, 4, 5, 6"/>
                                <charstatelabels id="UserDataType.014" spec="beast.evolution.datatype.UserDataType" characterName="" codeMap="0=0, 1=1, 2=2, 3=3, 4=4, 5=5, 6=6, ? =0 1 2 3 4 5 6 " states="7" value="0, 1, 2, 3, 4, 5, 6"/>
                                <charstatelabels id="UserDataType.015" spec="beast.evolution.datatype.UserDataType" characterName="" codeMap="0=0, 1=1, 2=2, 3=3, 4=4, 5=5, 6=6, ? =0 1 2 3 4 5 6 " states="7" value="0, 1, 2, 3, 4, 5, 6"/>
                                <charstatelabels id="UserDataType.016" spec="beast.evolution.datatype.UserDataType" characterName="" codeMap="0=0, 1=1, 2=2, 3=3, 4=4, 5=5, 6=6, ? =0 1 2 3 4 5 6 " states="7" value="0, 1, 2, 3, 4, 5, 6"/>
                                <charstatelabels id="UserDataType.017" spec="beast.evolution.datatype.UserDataType" characterName="" codeMap="0=0, 1=1, 2=2, 3=3, 4=4, 5=5, 6=6, ? =0 1 2 3 4 5 6 " states="7" value="0, 1, 2, 3, 4, 5, 6"/>
                                <charstatelabels id="UserDataType.018" spec="beast.evolution.datatype.UserDataType" characterName="" codeMap="0=0, 1=1, 2=2, 3=3, 4=4, 5=5, 6=6, ? =0 1 2 3 4 5 6 " states="7" value="0, 1, 2, 3, 4, 5, 6"/>
                                <charstatelabels id="UserDataType.019" spec="beast.evolution.datatype.UserDataType" characterName="" codeMap="0=0, 1=1, 2=2, 3=3, 4=4, 5=5, 6=6, ? =0 1 2 3 4 5 6 " states="7" value="0, 1, 2, 3, 4, 5, 6"/>
                                <charstatelabels id="UserDataType.020" spec="beast.evolution.datatype.UserDataType" characterName="" codeMap="0=0, 1=1, 2=2, 3=3, 4=4, 5=5, 6=6, ? =0 1 2 3 4 5 6 " states="7" value="0, 1, 2, 3, 4, 5, 6"/>
                                <charstatelabels id="UserDataType.021" spec="beast.evolution.datatype.UserDataType" characterName="" codeMap="0=0, 1=1, 2=2, 3=3, 4=4, 5=5, 6=6, ? =0 1 2 3 4 5 6 " states="7" value="0, 1, 2, 3, 4, 5, 6"/>
                                <charstatelabels id="UserDataType.022" spec="beast.evolution.datatype.UserDataType" characterName="" codeMap="0=0, 1=1, 2=2, 3=3, 4=4, 5=5, 6=6, ? =0 1 2 3 4 5 6 " states="7" value="0, 1, 2, 3, 4, 5, 6"/>
                                <charstatelabels id="UserDataType.023" spec="beast.evolution.datatype.UserDataType" characterName="" codeMap="0=0, 1=1, 2=2, 3=3, 4=4, 5=5, 6=6, ? =0 1 2 3 4 5 6 " states="7" value="0, 1, 2, 3, 4, 5, 6"/>
                                <charstatelabels id="UserDataType.024" spec="beast.evolution.datatype.UserDataType" characterName="" codeMap="0=0, 1=1, 2=2, 3=3, 4=4, 5=5, 6=6, ? =0 1 2 3 4 5 6 " states="7" value="0, 1, 2, 3, 4, 5, 6"/>
                                <charstatelabels id="UserDataType.025" spec="beast.evolution.datatype.UserDataType" characterName="" codeMap="0=0, 1=1, 2=2, 3=3, 4=4, 5=5, 6=6, ? =0 1 2 3 4 5 6 " states="7" value="0, 1, 2, 3, 4, 5, 6"/>
                                <charstatelabels id="UserDataType.026" spec="beast.evolution.datatype.UserDataType" characterName="" codeMap="0=0, 1=1, 2=2, 3=3, 4=4, 5=5, 6=6, ? =0 1 2 3 4 5 6 " states="7" value="0, 1, 2, 3, 4, 5, 6"/>
                                <charstatelabels id="UserDataType.027" spec="beast.evolution.datatype.UserDataType" characterName="" codeMap="0=0, 1=1, 2=2, 3=3, 4=4, 5=5, 6=6, ? =0 1 2 3 4 5 6 " states="7" value="0, 1, 2, 3, 4, 5, 6"/>
                                <charstatelabels id="UserDataType.028" spec="beast.evolution.datatype.UserDataType" characterName="" codeMap="0=0, 1=1, 2=2, 3=3, 4=4, 5=5, 6=6, ? =0 1 2 3 4 5 6 " states="7" value="0, 1, 2, 3, 4, 5, 6"/>
                                <charstatelabels id="UserDataType.029" spec="beast.evolution.datatype.UserDataType" characterName="" codeMap="0=0, 1=1, 2=2, 3=3, 4=4, 5=5, 6=6, ? =0 1 2 3 4 5 6 " states="7" value="0, 1, 2, 3, 4, 5, 6"/>
                                <charstatelabels id="UserDataType.030" spec="beast.evolution.datatype.UserDataType" characterName="" codeMap="0=0, 1=1, 2=2, 3=3, 4=4, 5=5, 6=6, ? =0 1 2 3 4 5 6 " states="7" value="0, 1, 2, 3, 4, 5, 6"/>
                                <charstatelabels id="UserDataType.031" spec="beast.evolution.datatype.UserDataType" characterName="" codeMap="0=0, 1=1, 2=2, 3=3, 4=4, 5=5, 6=6, ? =0 1 2 3 4 5 6 " states="7" value="0, 1, 2, 3, 4, 5, 6"/>
                                <charstatelabels id="UserDataType.032" spec="beast.evolution.datatype.UserDataType" characterName="" codeMap="0=0, 1=1, 2=2, 3=3, 4=4, 5=5, 6=6, ? =0 1 2 3 4 5 6 " states="7" value="0, 1, 2, 3, 4, 5, 6"/>
                                <charstatelabels id="UserDataType.033" spec="beast.evolution.datatype.UserDataType" characterName="" codeMap="0=0, 1=1, 2=2, 3=3, 4=4, 5=5, 6=6, ? =0 1 2 3 4 5 6 " states="7" value="0, 1, 2, 3, 4, 5, 6"/>
                                <charstatelabels id="UserDataType.034" spec="beast.evolution.datatype.UserDataType" characterName="" codeMap="0=0, 1=1, 2=2, 3=3, 4=4, 5=5, 6=6, ? =0 1 2 3 4 5 6 " states="7" value="0, 1, 2, 3, 4, 5, 6"/>
                                <charstatelabels id="UserDataType.035" spec="beast.evolution.datatype.UserDataType" characterName="" codeMap="0=0, 1=1, 2=2, 3=3, 4=4, 5=5, 6=6, ? =0 1 2 3 4 5 6 " states="7" value="0, 1, 2, 3, 4, 5, 6"/>
                                <charstatelabels id="UserDataType.036" spec="beast.evolution.datatype.UserDataType" characterName="" codeMap="0=0, 1=1, 2=2, 3=3, 4=4, 5=5, 6=6, ? =0 1 2 3 4 5 6 " states="7" value="0, 1, 2, 3, 4, 5, 6"/>
                                <charstatelabels id="UserDataType.037" spec="beast.evolution.datatype.UserDataType" characterName="" codeMap="0=0, 1=1, 2=2, 3=3, 4=4, 5=5, 6=6, ? =0 1 2 3 4 5 6 " states="7" value="0, 1, 2, 3, 4, 5, 6"/>
                                <charstatelabels id="UserDataType.038" spec="beast.evolution.datatype.UserDataType" characterName="" codeMap="0=0, 1=1, 2=2, 3=3, 4=4, 5=5, 6=6, ? =0 1 2 3 4 5 6 " states="7" value="0, 1, 2, 3, 4, 5, 6"/>
                                <charstatelabels id="UserDataType.039" spec="beast.evolution.datatype.UserDataType" characterName="" codeMap="0=0, 1=1, 2=2, 3=3, 4=4, 5=5, 6=6, ? =0 1 2 3 4 5 6 " states="7" value="0, 1, 2, 3, 4, 5, 6"/>
                                <charstatelabels id="UserDataType.040" spec="beast.evolution.datatype.UserDataType" characterName="" codeMap="0=0, 1=1, 2=2, 3=3, 4=4, 5=5, 6=6, ? =0 1 2 3 4 5 6 " states="7" value="0, 1, 2, 3, 4, 5, 6"/>
                                <charstatelabels id="UserDataType.041" spec="beast.evolution.datatype.UserDataType" characterName="" codeMap="0=0, 1=1, 2=2, 3=3, 4=4, 5=5, 6=6, ? =0 1 2 3 4 5 6 " states="7" value="0, 1, 2, 3, 4, 5, 6"/>
                                <charstatelabels id="UserDataType.042" spec="beast.evolution.datatype.UserDataType" characterName="" codeMap="0=0, 1=1, 2=2, 3=3, 4=4, 5=5, 6=6, ? =0 1 2 3 4 5 6 " states="7" value="0, 1, 2, 3, 4, 5, 6"/>
                                <charstatelabels id="UserDataType.043" spec="beast.evolution.datatype.UserDataType" characterName="" codeMap="0=0, 1=1, 2=2, 3=3, 4=4, 5=5, 6=6, ? =0 1 2 3 4 5 6 " states="7" value="0, 1, 2, 3, 4, 5, 6"/>
                                <charstatelabels id="UserDataType.044" spec="beast.evolution.datatype.UserDataType" characterName="" codeMap="0=0, 1=1, 2=2, 3=3, 4=4, 5=5, 6=6, ? =0 1 2 3 4 5 6 " states="7" value="0, 1, 2, 3, 4, 5, 6"/>
                                <charstatelabels id="UserDataType.045" spec="beast.evolution.datatype.UserDataType" characterName="" codeMap="0=0, 1=1, 2=2, 3=3, 4=4, 5=5, 6=6, ? =0 1 2 3 4 5 6 " states="7" value="0, 1, 2, 3, 4, 5, 6"/>
                                <charstatelabels id="UserDataType.046" spec="beast.evolution.datatype.UserDataType" characterName="" codeMap="0=0, 1=1, 2=2, 3=3, 4=4, 5=5, 6=6, ? =0 1 2 3 4 5 6 " states="7" value="0, 1, 2, 3, 4, 5, 6"/>
                                <charstatelabels id="UserDataType.047" spec="beast.evolution.datatype.UserDataType" characterName="" codeMap="0=0, 1=1, 2=2, 3=3, 4=4, 5=5, 6=6, ? =0 1 2 3 4 5 6 " states="7" value="0, 1, 2, 3, 4, 5, 6"/>
                                <charstatelabels id="UserDataType.048" spec="beast.evolution.datatype.UserDataType" characterName="" codeMap="0=0, 1=1, 2=2, 3=3, 4=4, 5=5, 6=6, ? =0 1 2 3 4 5 6 " states="7" value="0, 1, 2, 3, 4, 5, 6"/>
                                <charstatelabels id="UserDataType.049" spec="beast.evolution.datatype.UserDataType" characterName="" codeMap="0=0, 1=1, 2=2, 3=3, 4=4, 5=5, 6=6, ? =0 1 2 3 4 5 6 " states="7" value="0, 1, 2, 3, 4, 5, 6"/>
                                <charstatelabels id="UserDataType.050" spec="beast.evolution.datatype.UserDataType" characterName="" codeMap="0=0, 1=1, 2=2, 3=3, 4=4, 5=5, 6=6, ? =0 1 2 3 4 5 6 " states="7" value="0, 1, 2, 3, 4, 5, 6"/>
                                <charstatelabels id="UserDataType.051" spec="beast.evolution.datatype.UserDataType" characterName="" codeMap="0=0, 1=1, 2=2, 3=3, 4=4, 5=5, 6=6, ? =0 1 2 3 4 5 6 " states="7" value="0, 1, 2, 3, 4, 5, 6"/>
                                <charstatelabels id="UserDataType.052" spec="beast.evolution.datatype.UserDataType" characterName="" codeMap="0=0, 1=1, 2=2, 3=3, 4=4, 5=5, 6=6, ? =0 1 2 3 4 5 6 " states="7" value="0, 1, 2, 3, 4, 5, 6"/>
                                <charstatelabels id="UserDataType.053" spec="beast.evolution.datatype.UserDataType" characterName="" codeMap="0=0, 1=1, 2=2, 3=3, 4=4, 5=5, 6=6, ? =0 1 2 3 4 5 6 " states="7" value="0, 1, 2, 3, 4, 5, 6"/>
                                <charstatelabels id="UserDataType.054" spec="beast.evolution.datatype.UserDataType" characterName="" codeMap="0=0, 1=1, 2=2, 3=3, 4=4, 5=5, 6=6, ? =0 1 2 3 4 5 6 " states="7" value="0, 1, 2, 3, 4, 5, 6"/>
                                <charstatelabels id="UserDataType.055" spec="beast.evolution.datatype.UserDataType" characterName="" codeMap="0=0, 1=1, 2=2, 3=3, 4=4, 5=5, 6=6, ? =0 1 2 3 4 5 6 " states="7" value="0, 1, 2, 3, 4, 5, 6"/>
                                <charstatelabels id="UserDataType.056" spec="beast.evolution.datatype.UserDataType" characterName="" codeMap="0=0, 1=1, 2=2, 3=3, 4=4, 5=5, 6=6, ? =0 1 2 3 4 5 6 " states="7" value="0, 1, 2, 3, 4, 5, 6"/>
                                <charstatelabels id="UserDataType.057" spec="beast.evolution.datatype.UserDataType" characterName="" codeMap="0=0, 1=1, 2=2, 3=3, 4=4, 5=5, 6=6, ? =0 1 2 3 4 5 6 " states="7" value="0, 1, 2, 3, 4, 5, 6"/>
                                <charstatelabels id="UserDataType.058" spec="beast.evolution.datatype.UserDataType" characterName="" codeMap="0=0, 1=1, 2=2, 3=3, 4=4, 5=5, 6=6, ? =0 1 2 3 4 5 6 " states="7" value="0, 1, 2, 3, 4, 5, 6"/>
                                <charstatelabels id="UserDataType.059" spec="beast.evolution.datatype.UserDataType" characterName="" codeMap="0=0, 1=1, 2=2, 3=3, 4=4, 5=5, 6=6, ? =0 1 2 3 4 5 6 " states="7" value="0, 1, 2, 3, 4, 5, 6"/>
                                <charstatelabels id="UserDataType.060" spec="beast.evolution.datatype.UserDataType" characterName="" codeMap="0=0, 1=1, 2=2, 3=3, 4=4, 5=5, 6=6, ? =0 1 2 3 4 5 6 " states="7" value="0, 1, 2, 3, 4, 5, 6"/>
                                <charstatelabels id="UserDataType.061" spec="beast.evolution.datatype.UserDataType" characterName="" codeMap="0=0, 1=1, 2=2, 3=3, 4=4, 5=5, 6=6, ? =0 1 2 3 4 5 6 " states="7" value="0, 1, 2, 3, 4, 5, 6"/>
                                <charstatelabels id="UserDataType.062" spec="beast.evolution.datatype.UserDataType" characterName="" codeMap="0=0, 1=1, 2=2, 3=3, 4=4, 5=5, 6=6, ? =0 1 2 3 4 5 6 " states="7" value="0, 1, 2, 3, 4, 5, 6"/>
                                <charstatelabels id="UserDataType.063" spec="beast.evolution.datatype.UserDataType" characterName="" codeMap="0=0, 1=1, 2=2, 3=3, 4=4, 5=5, 6=6, ? =0 1 2 3 4 5 6 " states="7" value="0, 1, 2, 3, 4, 5, 6"/>
                                <charstatelabels id="UserDataType.064" spec="beast.evolution.datatype.UserDataType" characterName="" codeMap="0=0, 1=1, 2=2, 3=3, 4=4, 5=5, 6=6, ? =0 1 2 3 4 5 6 " states="7" value="0, 1, 2, 3, 4, 5, 6"/>
                                <charstatelabels id="UserDataType.065" spec="beast.evolution.datatype.UserDataType" characterName="" codeMap="0=0, 1=1, 2=2, 3=3, 4=4, 5=5, 6=6, ? =0 1 2 3 4 5 6 " states="7" value="0, 1, 2, 3, 4, 5, 6"/>
                                <charstatelabels id="UserDataType.066" spec="beast.evolution.datatype.UserDataType" characterName="" codeMap="0=0, 1=1, 2=2, 3=3, 4=4, 5=5, 6=6, ? =0 1 2 3 4 5 6 " states="7" value="0, 1, 2, 3, 4, 5, 6"/>
                                <charstatelabels id="UserDataType.067" spec="beast.evolution.datatype.UserDataType" characterName="" codeMap="0=0, 1=1, 2=2, 3=3, 4=4, 5=5, 6=6, ? =0 1 2 3 4 5 6 " states="7" value="0, 1, 2, 3, 4, 5, 6"/>
                                <charstatelabels id="UserDataType.068" spec="beast.evolution.datatype.UserDataType" characterName="" codeMap="0=0, 1=1, 2=2, 3=3, 4=4, 5=5, 6=6, ? =0 1 2 3 4 5 6 " states="7" value="0, 1, 2, 3, 4, 5, 6"/>
                                <charstatelabels id="UserDataType.069" spec="beast.evolution.datatype.UserDataType" characterName="" codeMap="0=0, 1=1, 2=2, 3=3, 4=4, 5=5, 6=6, ? =0 1 2 3 4 5 6 " states="7" value="0, 1, 2, 3, 4, 5, 6"/>
                                <charstatelabels id="UserDataType.070" spec="beast.evolution.datatype.UserDataType" characterName="" codeMap="0=0, 1=1, 2=2, 3=3, 4=4, 5=5, 6=6, ? =0 1 2 3 4 5 6 " states="7" value="0, 1, 2, 3, 4, 5, 6"/>
                                <charstatelabels id="UserDataType.071" spec="beast.evolution.datatype.UserDataType" characterName="" codeMap="0=0, 1=1, 2=2, 3=3, 4=4, 5=5, 6=6, ? =0 1 2 3 4 5 6 " states="7" value="0, 1, 2, 3, 4, 5, 6"/>
                                <charstatelabels id="UserDataType.072" spec="beast.evolution.datatype.UserDataType" characterName="" codeMap="0=0, 1=1, 2=2, 3=3, 4=4, 5=5, 6=6, ? =0 1 2 3 4 5 6 " states="7" value="0, 1, 2, 3, 4, 5, 6"/>
                                <charstatelabels id="UserDataType.073" spec="beast.evolution.datatype.UserDataType" characterName="" codeMap="0=0, 1=1, 2=2, 3=3, 4=4, 5=5, 6=6, ? =0 1 2 3 4 5 6 " states="7" value="0, 1, 2, 3, 4, 5, 6"/>
                                <charstatelabels id="UserDataType.074" spec="beast.evolution.datatype.UserDataType" characterName="" codeMap="0=0, 1=1, 2=2, 3=3, 4=4, 5=5, 6=6, ? =0 1 2 3 4 5 6 " states="7" value="0, 1, 2, 3, 4, 5, 6"/>
                                <charstatelabels id="UserDataType.075" spec="beast.evolution.datatype.UserDataType" characterName="" codeMap="0=0, 1=1, 2=2, 3=3, 4=4, 5=5, 6=6, ? =0 1 2 3 4 5 6 " states="7" value="0, 1, 2, 3, 4, 5, 6"/>
                                <charstatelabels id="UserDataType.076" spec="beast.evolution.datatype.UserDataType" characterName="" codeMap="0=0, 1=1, 2=2, 3=3, 4=4, 5=5, 6=6, ? =0 1 2 3 4 5 6 " states="7" value="0, 1, 2, 3, 4, 5, 6"/>
                                <charstatelabels id="UserDataType.077" spec="beast.evolution.datatype.UserDataType" characterName="" codeMap="0=0, 1=1, 2=2, 3=3, 4=4, 5=5, 6=6, ? =0 1 2 3 4 5 6 " states="7" value="0, 1, 2, 3, 4, 5, 6"/>
                                <charstatelabels id="UserDataType.078" spec="beast.evolution.datatype.UserDataType" characterName="" codeMap="0=0, 1=1, 2=2, 3=3, 4=4, 5=5, 6=6, ? =0 1 2 3 4 5 6 " states="7" value="0, 1, 2, 3, 4, 5, 6"/>
                                <charstatelabels id="UserDataType.079" spec="beast.evolution.datatype.UserDataType" characterName="" codeMap="0=0, 1=1, 2=2, 3=3, 4=4, 5=5, 6=6, ? =0 1 2 3 4 5 6 " states="7" value="0, 1, 2, 3, 4, 5, 6"/>
                                <charstatelabels id="UserDataType.080" spec="beast.evolution.datatype.UserDataType" characterName="" codeMap="0=0, 1=1, 2=2, 3=3, 4=4, 5=5, 6=6, ? =0 1 2 3 4 5 6 " states="7" value="0, 1, 2, 3, 4, 5, 6"/>
                                <charstatelabels id="UserDataType.081" spec="beast.evolution.datatype.UserDataType" characterName="" codeMap="0=0, 1=1, 2=2, 3=3, 4=4, 5=5, 6=6, ? =0 1 2 3 4 5 6 " states="7" value="0, 1, 2, 3, 4, 5, 6"/>
                                <charstatelabels id="UserDataType.082" spec="beast.evolution.datatype.UserDataType" characterName="" codeMap="0=0, 1=1, 2=2, 3=3, 4=4, 5=5, 6=6, ? =0 1 2 3 4 5 6 " states="7" value="0, 1, 2, 3, 4, 5, 6"/>
                                <charstatelabels id="UserDataType.083" spec="beast.evolution.datatype.UserDataType" characterName="" codeMap="0=0, 1=1, 2=2, 3=3, 4=4, 5=5, 6=6, ? =0 1 2 3 4 5 6 " states="7" value="0, 1, 2, 3, 4, 5, 6"/>
                                <charstatelabels id="UserDataType.084" spec="beast.evolution.datatype.UserDataType" characterName="" codeMap="0=0, 1=1, 2=2, 3=3, 4=4, 5=5, 6=6, ? =0 1 2 3 4 5 6 " states="7" value="0, 1, 2, 3, 4, 5, 6"/>
                                <charstatelabels id="UserDataType.085" spec="beast.evolution.datatype.UserDataType" characterName="" codeMap="0=0, 1=1, 2=2, 3=3, 4=4, 5=5, 6=6, ? =0 1 2 3 4 5 6 " states="7" value="0, 1, 2, 3, 4, 5, 6"/>
                                <charstatelabels id="UserDataType.086" spec="beast.evolution.datatype.UserDataType" characterName="" codeMap="0=0, 1=1, 2=2, 3=3, 4=4, 5=5, 6=6, ? =0 1 2 3 4 5 6 " states="7" value="0, 1, 2, 3, 4, 5, 6"/>
                                <charstatelabels id="UserDataType.087" spec="beast.evolution.datatype.UserDataType" characterName="" codeMap="0=0, 1=1, 2=2, 3=3, 4=4, 5=5, 6=6, ? =0 1 2 3 4 5 6 " states="7" value="0, 1, 2, 3, 4, 5, 6"/>
                                <charstatelabels id="UserDataType.088" spec="beast.evolution.datatype.UserDataType" characterName="" codeMap="0=0, 1=1, 2=2, 3=3, 4=4, 5=5, 6=6, ? =0 1 2 3 4 5 6 " states="7" value="0, 1, 2, 3, 4, 5, 6"/>
                                <charstatelabels id="UserDataType.089" spec="beast.evolution.datatype.UserDataType" characterName="" codeMap="0=0, 1=1, 2=2, 3=3, 4=4, 5=5, 6=6, ? =0 1 2 3 4 5 6 " states="7" value="0, 1, 2, 3, 4, 5, 6"/>
                                <charstatelabels id="UserDataType.090" spec="beast.evolution.datatype.UserDataType" characterName="" codeMap="0=0, 1=1, 2=2, 3=3, 4=4, 5=5, 6=6, ? =0 1 2 3 4 5 6 " states="7" value="0, 1, 2, 3, 4, 5, 6"/>
                                <charstatelabels id="UserDataType.091" spec="beast.evolution.datatype.UserDataType" characterName="" codeMap="0=0, 1=1, 2=2, 3=3, 4=4, 5=5, 6=6, ? =0 1 2 3 4 5 6 " states="7" value="0, 1, 2, 3, 4, 5, 6"/>
                                <charstatelabels id="UserDataType.092" spec="beast.evolution.datatype.UserDataType" characterName="" codeMap="0=0, 1=1, 2=2, 3=3, 4=4, 5=5, 6=6, ? =0 1 2 3 4 5 6 " states="7" value="0, 1, 2, 3, 4, 5, 6"/>
                                <charstatelabels id="UserDataType.093" spec="beast.evolution.datatype.UserDataType" characterName="" codeMap="0=0, 1=1, 2=2, 3=3, 4=4, 5=5, 6=6, ? =0 1 2 3 4 5 6 " states="7" value="0, 1, 2, 3, 4, 5, 6"/>
                                <charstatelabels id="UserDataType.094" spec="beast.evolution.datatype.UserDataType" characterName="" codeMap="0=0, 1=1, 2=2, 3=3, 4=4, 5=5, 6=6, ? =0 1 2 3 4 5 6 " states="7" value="0, 1, 2, 3, 4, 5, 6"/>
                                <charstatelabels id="UserDataType.095" spec="beast.evolution.datatype.UserDataType" characterName="" codeMap="0=0, 1=1, 2=2, 3=3, 4=4, 5=5, 6=6, ? =0 1 2 3 4 5 6 " states="7" value="0, 1, 2, 3, 4, 5, 6"/>
                                <charstatelabels id="UserDataType.096" spec="beast.evolution.datatype.UserDataType" characterName="" codeMap="0=0, 1=1, 2=2, 3=3, 4=4, 5=5, 6=6, ? =0 1 2 3 4 5 6 " states="7" value="0, 1, 2, 3, 4, 5, 6"/>
                                <charstatelabels id="UserDataType.097" spec="beast.evolution.datatype.UserDataType" characterName="" codeMap="0=0, 1=1, 2=2, 3=3, 4=4, 5=5, 6=6, ? =0 1 2 3 4 5 6 " states="7" value="0, 1, 2, 3, 4, 5, 6"/>
                                <charstatelabels id="UserDataType.098" spec="beast.evolution.datatype.UserDataType" characterName="" codeMap="0=0, 1=1, 2=2, 3=3, 4=4, 5=5, 6=6, ? =0 1 2 3 4 5 6 " states="7" value="0, 1, 2, 3, 4, 5, 6"/>
                                <charstatelabels id="UserDataType.099" spec="beast.evolution.datatype.UserDataType" characterName="" codeMap="0=0, 1=1, 2=2, 3=3, 4=4, 5=5, 6=6, ? =0 1 2 3 4 5 6 " states="7" value="0, 1, 2, 3, 4, 5, 6"/>
                                <charstatelabels id="UserDataType.0100" spec="beast.evolution.datatype.UserDataType" characterName="" codeMap="0=0, 1=1, 2=2, 3=3, 4=4, 5=5, 6=6, ? =0 1 2 3 4 5 6 " states="7" value="0, 1, 2, 3, 4, 5, 6"/>
                                <charstatelabels id="UserDataType.0101" spec="beast.evolution.datatype.UserDataType" characterName="" codeMap="0=0, 1=1, 2=2, 3=3, 4=4, 5=5, 6=6, ? =0 1 2 3 4 5 6 " states="7" value="0, 1, 2, 3, 4, 5, 6"/>
                                <charstatelabels id="UserDataType.0102" spec="beast.evolution.datatype.UserDataType" characterName="" codeMap="0=0, 1=1, 2=2, 3=3, 4=4, 5=5, 6=6, ? =0 1 2 3 4 5 6 " states="7" value="0, 1, 2, 3, 4, 5, 6"/>
                                <charstatelabels id="UserDataType.0103" spec="beast.evolution.datatype.UserDataType" characterName="" codeMap="0=0, 1=1, 2=2, 3=3, 4=4, 5=5, 6=6, ? =0 1 2 3 4 5 6 " states="7" value="0, 1, 2, 3, 4, 5, 6"/>
                                <charstatelabels id="UserDataType.0104" spec="beast.evolution.datatype.UserDataType" characterName="" codeMap="0=0, 1=1, 2=2, 3=3, 4=4, 5=5, 6=6, ? =0 1 2 3 4 5 6 " states="7" value="0, 1, 2, 3, 4, 5, 6"/>
                                <charstatelabels id="UserDataType.0105" spec="beast.evolution.datatype.UserDataType" characterName="" codeMap="0=0, 1=1, 2=2, 3=3, 4=4, 5=5, 6=6, ? =0 1 2 3 4 5 6 " states="7" value="0, 1, 2, 3, 4, 5, 6"/>
                                <charstatelabels id="UserDataType.0106" spec="beast.evolution.datatype.UserDataType" characterName="" codeMap="0=0, 1=1, 2=2, 3=3, 4=4, 5=5, 6=6, ? =0 1 2 3 4 5 6 " states="7" value="0, 1, 2, 3, 4, 5, 6"/>
                                <charstatelabels id="UserDataType.0107" spec="beast.evolution.datatype.UserDataType" characterName="" codeMap="0=0, 1=1, 2=2, 3=3, 4=4, 5=5, 6=6, ? =0 1 2 3 4 5 6 " states="7" value="0, 1, 2, 3, 4, 5, 6"/>
                                <charstatelabels id="UserDataType.0108" spec="beast.evolution.datatype.UserDataType" characterName="" codeMap="0=0, 1=1, 2=2, 3=3, 4=4, 5=5, 6=6, ? =0 1 2 3 4 5 6 " states="7" value="0, 1, 2, 3, 4, 5, 6"/>
                                <charstatelabels id="UserDataType.0109" spec="beast.evolution.datatype.UserDataType" characterName="" codeMap="0=0, 1=1, 2=2, 3=3, 4=4, 5=5, 6=6, ? =0 1 2 3 4 5 6 " states="7" value="0, 1, 2, 3, 4, 5, 6"/>
                                <charstatelabels id="UserDataType.0110" spec="beast.evolution.datatype.UserDataType" characterName="" codeMap="0=0, 1=1, 2=2, 3=3, 4=4, 5=5, 6=6, ? =0 1 2 3 4 5 6 " states="7" value="0, 1, 2, 3, 4, 5, 6"/>
                                <charstatelabels id="UserDataType.0111" spec="beast.evolution.datatype.UserDataType" characterName="" codeMap="0=0, 1=1, 2=2, 3=3, 4=4, 5=5, 6=6, ? =0 1 2 3 4 5 6 " states="7" value="0, 1, 2, 3, 4, 5, 6"/>
                                <charstatelabels id="UserDataType.0112" spec="beast.evolution.datatype.UserDataType" characterName="" codeMap="0=0, 1=1, 2=2, 3=3, 4=4, 5=5, 6=6, ? =0 1 2 3 4 5 6 " states="7" value="0, 1, 2, 3, 4, 5, 6"/>
                                <charstatelabels id="UserDataType.0113" spec="beast.evolution.datatype.UserDataType" characterName="" codeMap="0=0, 1=1, 2=2, 3=3, 4=4, 5=5, 6=6, ? =0 1 2 3 4 5 6 " states="7" value="0, 1, 2, 3, 4, 5, 6"/>
                                <charstatelabels id="UserDataType.0114" spec="beast.evolution.datatype.UserDataType" characterName="" codeMap="0=0, 1=1, 2=2, 3=3, 4=4, 5=5, 6=6, ? =0 1 2 3 4 5 6 " states="7" value="0, 1, 2, 3, 4, 5, 6"/>
                                <charstatelabels id="UserDataType.0115" spec="beast.evolution.datatype.UserDataType" characterName="" codeMap="0=0, 1=1, 2=2, 3=3, 4=4, 5=5, 6=6, ? =0 1 2 3 4 5 6 " states="7" value="0, 1, 2, 3, 4, 5, 6"/>
                                <charstatelabels id="UserDataType.0116" spec="beast.evolution.datatype.UserDataType" characterName="" codeMap="0=0, 1=1, 2=2, 3=3, 4=4, 5=5, 6=6, ? =0 1 2 3 4 5 6 " states="7" value="0, 1, 2, 3, 4, 5, 6"/>
                                <charstatelabels id="UserDataType.0117" spec="beast.evolution.datatype.UserDataType" characterName="" codeMap="0=0, 1=1, 2=2, 3=3, 4=4, 5=5, 6=6, ? =0 1 2 3 4 5 6 " states="7" value="0, 1, 2, 3, 4, 5, 6"/>
                                <charstatelabels id="UserDataType.0118" spec="beast.evolution.datatype.UserDataType" characterName="" codeMap="0=0, 1=1, 2=2, 3=3, 4=4, 5=5, 6=6, ? =0 1 2 3 4 5 6 " states="7" value="0, 1, 2, 3, 4, 5, 6"/>
                                <charstatelabels id="UserDataType.0119" spec="beast.evolution.datatype.UserDataType" characterName="" codeMap="0=0, 1=1, 2=2, 3=3, 4=4, 5=5, 6=6, ? =0 1 2 3 4 5 6 " states="7" value="0, 1, 2, 3, 4, 5, 6"/>
                                <charstatelabels id="UserDataType.0120" spec="beast.evolution.datatype.UserDataType" characterName="" codeMap="0=0, 1=1, 2=2, 3=3, 4=4, 5=5, 6=6, ? =0 1 2 3 4 5 6 " states="7" value="0, 1, 2, 3, 4, 5, 6"/>
                                <charstatelabels id="UserDataType.0121" spec="beast.evolution.datatype.UserDataType" characterName="" codeMap="0=0, 1=1, 2=2, 3=3, 4=4, 5=5, 6=6, ? =0 1 2 3 4 5 6 " states="7" value="0, 1, 2, 3, 4, 5, 6"/>
                                <charstatelabels id="UserDataType.0122" spec="beast.evolution.datatype.UserDataType" characterName="" codeMap="0=0, 1=1, 2=2, 3=3, 4=4, 5=5, 6=6, ? =0 1 2 3 4 5 6 " states="7" value="0, 1, 2, 3, 4, 5, 6"/>
                                <charstatelabels id="UserDataType.0123" spec="beast.evolution.datatype.UserDataType" characterName="" codeMap="0=0, 1=1, 2=2, 3=3, 4=4, 5=5, 6=6, ? =0 1 2 3 4 5 6 " states="7" value="0, 1, 2, 3, 4, 5, 6"/>
                                <charstatelabels id="UserDataType.0124" spec="beast.evolution.datatype.UserDataType" characterName="" codeMap="0=0, 1=1, 2=2, 3=3, 4=4, 5=5, 6=6, ? =0 1 2 3 4 5 6 " states="7" value="0, 1, 2, 3, 4, 5, 6"/>
                                <charstatelabels id="UserDataType.0125" spec="beast.evolution.datatype.UserDataType" characterName="" codeMap="0=0, 1=1, 2=2, 3=3, 4=4, 5=5, 6=6, ? =0 1 2 3 4 5 6 " states="7" value="0, 1, 2, 3, 4, 5, 6"/>
                                <charstatelabels id="UserDataType.0126" spec="beast.evolution.datatype.UserDataType" characterName="" codeMap="0=0, 1=1, 2=2, 3=3, 4=4, 5=5, 6=6, ? =0 1 2 3 4 5 6 " states="7" value="0, 1, 2, 3, 4, 5, 6"/>
                                <charstatelabels id="UserDataType.0127" spec="beast.evolution.datatype.UserDataType" characterName="" codeMap="0=0, 1=1, 2=2, 3=3, 4=4, 5=5, 6=6, ? =0 1 2 3 4 5 6 " states="7" value="0, 1, 2, 3, 4, 5, 6"/>
                                <charstatelabels id="UserDataType.0128" spec="beast.evolution.datatype.UserDataType" characterName="" codeMap="0=0, 1=1, 2=2, 3=3, 4=4, 5=5, 6=6, ? =0 1 2 3 4 5 6 " states="7" value="0, 1, 2, 3, 4, 5, 6"/>
                                <charstatelabels id="UserDataType.0129" spec="beast.evolution.datatype.UserDataType" characterName="" codeMap="0=0, 1=1, 2=2, 3=3, 4=4, 5=5, 6=6, ? =0 1 2 3 4 5 6 " states="7" value="0, 1, 2, 3, 4, 5, 6"/>
                                <charstatelabels id="UserDataType.0130" spec="beast.evolution.datatype.UserDataType" characterName="" codeMap="0=0, 1=1, 2=2, 3=3, 4=4, 5=5, 6=6, ? =0 1 2 3 4 5 6 " states="7" value="0, 1, 2, 3, 4, 5, 6"/>
                                <charstatelabels id="UserDataType.0131" spec="beast.evolution.datatype.UserDataType" characterName="" codeMap="0=0, 1=1, 2=2, 3=3, 4=4, 5=5, 6=6, ? =0 1 2 3 4 5 6 " states="7" value="0, 1, 2, 3, 4, 5, 6"/>
                                <charstatelabels id="UserDataType.0132" spec="beast.evolution.datatype.UserDataType" characterName="" codeMap="0=0, 1=1, 2=2, 3=3, 4=4, 5=5, 6=6, ? =0 1 2 3 4 5 6 " states="7" value="0, 1, 2, 3, 4, 5, 6"/>
                                <charstatelabels id="UserDataType.0133" spec="beast.evolution.datatype.UserDataType" characterName="" codeMap="0=0, 1=1, 2=2, 3=3, 4=4, 5=5, 6=6, ? =0 1 2 3 4 5 6 " states="7" value="0, 1, 2, 3, 4, 5, 6"/>
                                <charstatelabels id="UserDataType.0134" spec="beast.evolution.datatype.UserDataType" characterName="" codeMap="0=0, 1=1, 2=2, 3=3, 4=4, 5=5, 6=6, ? =0 1 2 3 4 5 6 " states="7" value="0, 1, 2, 3, 4, 5, 6"/>
                                <charstatelabels id="UserDataType.0135" spec="beast.evolution.datatype.UserDataType" characterName="" codeMap="0=0, 1=1, 2=2, 3=3, 4=4, 5=5, 6=6, ? =0 1 2 3 4 5 6 " states="7" value="0, 1, 2, 3, 4, 5, 6"/>
                                <charstatelabels id="UserDataType.0136" spec="beast.evolution.datatype.UserDataType" characterName="" codeMap="0=0, 1=1, 2=2, 3=3, 4=4, 5=5, 6=6, ? =0 1 2 3 4 5 6 " states="7" value="0, 1, 2, 3, 4, 5, 6"/>
                                <charstatelabels id="UserDataType.0137" spec="beast.evolution.datatype.UserDataType" characterName="" codeMap="0=0, 1=1, 2=2, 3=3, 4=4, 5=5, 6=6, ? =0 1 2 3 4 5 6 " states="7" value="0, 1, 2, 3, 4, 5, 6"/>
                                <charstatelabels id="UserDataType.0138" spec="beast.evolution.datatype.UserDataType" characterName="" codeMap="0=0, 1=1, 2=2, 3=3, 4=4, 5=5, 6=6, ? =0 1 2 3 4 5 6 " states="7" value="0, 1, 2, 3, 4, 5, 6"/>
                                <charstatelabels id="UserDataType.0139" spec="beast.evolution.datatype.UserDataType" characterName="" codeMap="0=0, 1=1, 2=2, 3=3, 4=4, 5=5, 6=6, ? =0 1 2 3 4 5 6 " states="7" value="0, 1, 2, 3, 4, 5, 6"/>
                                <charstatelabels id="UserDataType.0140" spec="beast.evolution.datatype.UserDataType" characterName="" codeMap="0=0, 1=1, 2=2, 3=3, 4=4, 5=5, 6=6, ? =0 1 2 3 4 5 6 " states="7" value="0, 1, 2, 3, 4, 5, 6"/>
                                <charstatelabels id="UserDataType.0141" spec="beast.evolution.datatype.UserDataType" characterName="" codeMap="0=0, 1=1, 2=2, 3=3, 4=4, 5=5, 6=6, ? =0 1 2 3 4 5 6 " states="7" value="0, 1, 2, 3, 4, 5, 6"/>
                                <charstatelabels id="UserDataType.0142" spec="beast.evolution.datatype.UserDataType" characterName="" codeMap="0=0, 1=1, 2=2, 3=3, 4=4, 5=5, 6=6, ? =0 1 2 3 4 5 6 " states="7" value="0, 1, 2, 3, 4, 5, 6"/>
                                <charstatelabels id="UserDataType.0143" spec="beast.evolution.datatype.UserDataType" characterName="" codeMap="0=0, 1=1, 2=2, 3=3, 4=4, 5=5, 6=6, ? =0 1 2 3 4 5 6 " states="7" value="0, 1, 2, 3, 4, 5, 6"/>
                                <charstatelabels id="UserDataType.0144" spec="beast.evolution.datatype.UserDataType" characterName="" codeMap="0=0, 1=1, 2=2, 3=3, 4=4, 5=5, 6=6, ? =0 1 2 3 4 5 6 " states="7" value="0, 1, 2, 3, 4, 5, 6"/>
                                <charstatelabels id="UserDataType.0145" spec="beast.evolution.datatype.UserDataType" characterName="" codeMap="0=0, 1=1, 2=2, 3=3, 4=4, 5=5, 6=6, ? =0 1 2 3 4 5 6 " states="7" value="0, 1, 2, 3, 4, 5, 6"/>
                                <charstatelabels id="UserDataType.0146" spec="beast.evolution.datatype.UserDataType" characterName="" codeMap="0=0, 1=1, 2=2, 3=3, 4=4, 5=5, 6=6, ? =0 1 2 3 4 5 6 " states="7" value="0, 1, 2, 3, 4, 5, 6"/>
                                <charstatelabels id="UserDataType.0147" spec="beast.evolution.datatype.UserDataType" characterName="" codeMap="0=0, 1=1, 2=2, 3=3, 4=4, 5=5, 6=6, ? =0 1 2 3 4 5 6 " states="7" value="0, 1, 2, 3, 4, 5, 6"/>
                                <charstatelabels id="UserDataType.0148" spec="beast.evolution.datatype.UserDataType" characterName="" codeMap="0=0, 1=1, 2=2, 3=3, 4=4, 5=5, 6=6, ? =0 1 2 3 4 5 6 " states="7" value="0, 1, 2, 3, 4, 5, 6"/>
                                <charstatelabels id="UserDataType.0149" spec="beast.evolution.datatype.UserDataType" characterName="" codeMap="0=0, 1=1, 2=2, 3=3, 4=4, 5=5, 6=6, ? =0 1 2 3 4 5 6 " states="7" value="0, 1, 2, 3, 4, 5, 6"/>
                                <charstatelabels id="UserDataType.0150" spec="beast.evolution.datatype.UserDataType" characterName="" codeMap="0=0, 1=1, 2=2, 3=3, 4=4, 5=5, 6=6, ? =0 1 2 3 4 5 6 " states="7" value="0, 1, 2, 3, 4, 5, 6"/>
                                <charstatelabels id="UserDataType.0151" spec="beast.evolution.datatype.UserDataType" characterName="" codeMap="0=0, 1=1, 2=2, 3=3, 4=4, 5=5, 6=6, ? =0 1 2 3 4 5 6 " states="7" value="0, 1, 2, 3, 4, 5, 6"/>
                                <charstatelabels id="UserDataType.0152" spec="beast.evolution.datatype.UserDataType" characterName="" codeMap="0=0, 1=1, 2=2, 3=3, 4=4, 5=5, 6=6, ? =0 1 2 3 4 5 6 " states="7" value="0, 1, 2, 3, 4, 5, 6"/>
                                <charstatelabels id="UserDataType.0153" spec="beast.evolution.datatype.UserDataType" characterName="" codeMap="0=0, 1=1, 2=2, 3=3, 4=4, 5=5, 6=6, ? =0 1 2 3 4 5 6 " states="7" value="0, 1, 2, 3, 4, 5, 6"/>
                                <charstatelabels id="UserDataType.0154" spec="beast.evolution.datatype.UserDataType" characterName="" codeMap="0=0, 1=1, 2=2, 3=3, 4=4, 5=5, 6=6, ? =0 1 2 3 4 5 6 " states="7" value="0, 1, 2, 3, 4, 5, 6"/>
                                <charstatelabels id="UserDataType.0155" spec="beast.evolution.datatype.UserDataType" characterName="" codeMap="0=0, 1=1, 2=2, 3=3, 4=4, 5=5, 6=6, ? =0 1 2 3 4 5 6 " states="7" value="0, 1, 2, 3, 4, 5, 6"/>
                                <charstatelabels id="UserDataType.0156" spec="beast.evolution.datatype.UserDataType" characterName="" codeMap="0=0, 1=1, 2=2, 3=3, 4=4, 5=5, 6=6, ? =0 1 2 3 4 5 6 " states="7" value="0, 1, 2, 3, 4, 5, 6"/>
                                <charstatelabels id="UserDataType.0157" spec="beast.evolution.datatype.UserDataType" characterName="" codeMap="0=0, 1=1, 2=2, 3=3, 4=4, 5=5, 6=6, ? =0 1 2 3 4 5 6 " states="7" value="0, 1, 2, 3, 4, 5, 6"/>
                                <charstatelabels id="UserDataType.0158" spec="beast.evolution.datatype.UserDataType" characterName="" codeMap="0=0, 1=1, 2=2, 3=3, 4=4, 5=5, 6=6, ? =0 1 2 3 4 5 6 " states="7" value="0, 1, 2, 3, 4, 5, 6"/>
                                <charstatelabels id="UserDataType.0159" spec="beast.evolution.datatype.UserDataType" characterName="" codeMap="0=0, 1=1, 2=2, 3=3, 4=4, 5=5, 6=6, ? =0 1 2 3 4 5 6 " states="7" value="0, 1, 2, 3, 4, 5, 6"/>
                                <charstatelabels id="UserDataType.0160" spec="beast.evolution.datatype.UserDataType" characterName="" codeMap="0=0, 1=1, 2=2, 3=3, 4=4, 5=5, 6=6, ? =0 1 2 3 4 5 6 " states="7" value="0, 1, 2, 3, 4, 5, 6"/>
                                <charstatelabels id="UserDataType.0161" spec="beast.evolution.datatype.UserDataType" characterName="" codeMap="0=0, 1=1, 2=2, 3=3, 4=4, 5=5, 6=6, ? =0 1 2 3 4 5 6 " states="7" value="0, 1, 2, 3, 4, 5, 6"/>
                                <charstatelabels id="UserDataType.0162" spec="beast.evolution.datatype.UserDataType" characterName="" codeMap="0=0, 1=1, 2=2, 3=3, 4=4, 5=5, 6=6, ? =0 1 2 3 4 5 6 " states="7" value="0, 1, 2, 3, 4, 5, 6"/>
                                <charstatelabels id="UserDataType.0163" spec="beast.evolution.datatype.UserDataType" characterName="" codeMap="0=0, 1=1, 2=2, 3=3, 4=4, 5=5, 6=6, ? =0 1 2 3 4 5 6 " states="7" value="0, 1, 2, 3, 4, 5, 6"/>
                                <charstatelabels id="UserDataType.0164" spec="beast.evolution.datatype.UserDataType" characterName="" codeMap="0=0, 1=1, 2=2, 3=3, 4=4, 5=5, 6=6, ? =0 1 2 3 4 5 6 " states="7" value="0, 1, 2, 3, 4, 5, 6"/>
                                <charstatelabels id="UserDataType.0165" spec="beast.evolution.datatype.UserDataType" characterName="" codeMap="0=0, 1=1, 2=2, 3=3, 4=4, 5=5, 6=6, ? =0 1 2 3 4 5 6 " states="7" value="0, 1, 2, 3, 4, 5, 6"/>
                                <charstatelabels id="UserDataType.0166" spec="beast.evolution.datatype.UserDataType" characterName="" codeMap="0=0, 1=1, 2=2, 3=3, 4=4, 5=5, 6=6, ? =0 1 2 3 4 5 6 " states="7" value="0, 1, 2, 3, 4, 5, 6"/>
                                <charstatelabels id="UserDataType.0167" spec="beast.evolution.datatype.UserDataType" characterName="" codeMap="0=0, 1=1, 2=2, 3=3, 4=4, 5=5, 6=6, ? =0 1 2 3 4 5 6 " states="7" value="0, 1, 2, 3, 4, 5, 6"/>
                                <charstatelabels id="UserDataType.0168" spec="beast.evolution.datatype.UserDataType" characterName="" codeMap="0=0, 1=1, 2=2, 3=3, 4=4, 5=5, 6=6, ? =0 1 2 3 4 5 6 " states="7" value="0, 1, 2, 3, 4, 5, 6"/>
                                <charstatelabels id="UserDataType.0169" spec="beast.evolution.datatype.UserDataType" characterName="" codeMap="0=0, 1=1, 2=2, 3=3, 4=4, 5=5, 6=6, ? =0 1 2 3 4 5 6 " states="7" value="0, 1, 2, 3, 4, 5, 6"/>
                                <charstatelabels id="UserDataType.0170" spec="beast.evolution.datatype.UserDataType" characterName="" codeMap="0=0, 1=1, 2=2, 3=3, 4=4, 5=5, 6=6, ? =0 1 2 3 4 5 6 " states="7" value="0, 1, 2, 3, 4, 5, 6"/>
                                <charstatelabels id="UserDataType.0171" spec="beast.evolution.datatype.UserDataType" characterName="" codeMap="0=0, 1=1, 2=2, 3=3, 4=4, 5=5, 6=6, ? =0 1 2 3 4 5 6 " states="7" value="0, 1, 2, 3, 4, 5, 6"/>
                                <charstatelabels id="UserDataType.0172" spec="beast.evolution.datatype.UserDataType" characterName="" codeMap="0=0, 1=1, 2=2, 3=3, 4=4, 5=5, 6=6, ? =0 1 2 3 4 5 6 " states="7" value="0, 1, 2, 3, 4, 5, 6"/>
                                <charstatelabels id="UserDataType.0173" spec="beast.evolution.datatype.UserDataType" characterName="" codeMap="0=0, 1=1, 2=2, 3=3, 4=4, 5=5, 6=6, ? =0 1 2 3 4 5 6 " states="7" value="0, 1, 2, 3, 4, 5, 6"/>
                                <charstatelabels id="UserDataType.0174" spec="beast.evolution.datatype.UserDataType" characterName="" codeMap="0=0, 1=1, 2=2, 3=3, 4=4, 5=5, 6=6, ? =0 1 2 3 4 5 6 " states="7" value="0, 1, 2, 3, 4, 5, 6"/>
                                <charstatelabels id="UserDataType.0175" spec="beast.evolution.datatype.UserDataType" characterName="" codeMap="0=0, 1=1, 2=2, 3=3, 4=4, 5=5, 6=6, ? =0 1 2 3 4 5 6 " states="7" value="0, 1, 2, 3, 4, 5, 6"/>
                                <charstatelabels id="UserDataType.0176" spec="beast.evolution.datatype.UserDataType" characterName="" codeMap="0=0, 1=1, 2=2, 3=3, 4=4, 5=5, 6=6, ? =0 1 2 3 4 5 6 " states="7" value="0, 1, 2, 3, 4, 5, 6"/>
                                <charstatelabels id="UserDataType.0177" spec="beast.evolution.datatype.UserDataType" characterName="" codeMap="0=0, 1=1, 2=2, 3=3, 4=4, 5=5, 6=6, ? =0 1 2 3 4 5 6 " states="7" value="0, 1, 2, 3, 4, 5, 6"/>
                                <charstatelabels id="UserDataType.0178" spec="beast.evolution.datatype.UserDataType" characterName="" codeMap="0=0, 1=1, 2=2, 3=3, 4=4, 5=5, 6=6, ? =0 1 2 3 4 5 6 " states="7" value="0, 1, 2, 3, 4, 5, 6"/>
                                <charstatelabels id="UserDataType.0179" spec="beast.evolution.datatype.UserDataType" characterName="" codeMap="0=0, 1=1, 2=2, 3=3, 4=4, 5=5, 6=6, ? =0 1 2 3 4 5 6 " states="7" value="0, 1, 2, 3, 4, 5, 6"/>
                                <charstatelabels id="UserDataType.0180" spec="beast.evolution.datatype.UserDataType" characterName="" codeMap="0=0, 1=1, 2=2, 3=3, 4=4, 5=5, 6=6, ? =0 1 2 3 4 5 6 " states="7" value="0, 1, 2, 3, 4, 5, 6"/>
                                <charstatelabels id="UserDataType.0181" spec="beast.evolution.datatype.UserDataType" characterName="" codeMap="0=0, 1=1, 2=2, 3=3, 4=4, 5=5, 6=6, ? =0 1 2 3 4 5 6 " states="7" value="0, 1, 2, 3, 4, 5, 6"/>
                                <charstatelabels id="UserDataType.0182" spec="beast.evolution.datatype.UserDataType" characterName="" codeMap="0=0, 1=1, 2=2, 3=3, 4=4, 5=5, 6=6, ? =0 1 2 3 4 5 6 " states="7" value="0, 1, 2, 3, 4, 5, 6"/>
                                <charstatelabels id="UserDataType.0183" spec="beast.evolution.datatype.UserDataType" characterName="" codeMap="0=0, 1=1, 2=2, 3=3, 4=4, 5=5, 6=6, ? =0 1 2 3 4 5 6 " states="7" value="0, 1, 2, 3, 4, 5, 6"/>
                                <charstatelabels id="UserDataType.0184" spec="beast.evolution.datatype.UserDataType" characterName="" codeMap="0=0, 1=1, 2=2, 3=3, 4=4, 5=5, 6=6, ? =0 1 2 3 4 5 6 " states="7" value="0, 1, 2, 3, 4, 5, 6"/>
                                <charstatelabels id="UserDataType.0185" spec="beast.evolution.datatype.UserDataType" characterName="" codeMap="0=0, 1=1, 2=2, 3=3, 4=4, 5=5, 6=6, ? =0 1 2 3 4 5 6 " states="7" value="0, 1, 2, 3, 4, 5, 6"/>
                                <charstatelabels id="UserDataType.0186" spec="beast.evolution.datatype.UserDataType" characterName="" codeMap="0=0, 1=1, 2=2, 3=3, 4=4, 5=5, 6=6, ? =0 1 2 3 4 5 6 " states="7" value="0, 1, 2, 3, 4, 5, 6"/>
                                <charstatelabels id="UserDataType.0187" spec="beast.evolution.datatype.UserDataType" characterName="" codeMap="0=0, 1=1, 2=2, 3=3, 4=4, 5=5, 6=6, ? =0 1 2 3 4 5 6 " states="7" value="0, 1, 2, 3, 4, 5, 6"/>
                                <charstatelabels id="UserDataType.0188" spec="beast.evolution.datatype.UserDataType" characterName="" codeMap="0=0, 1=1, 2=2, 3=3, 4=4, 5=5, 6=6, ? =0 1 2 3 4 5 6 " states="7" value="0, 1, 2, 3, 4, 5, 6"/>
                                <charstatelabels id="UserDataType.0189" spec="beast.evolution.datatype.UserDataType" characterName="" codeMap="0=0, 1=1, 2=2, 3=3, 4=4, 5=5, 6=6, ? =0 1 2 3 4 5 6 " states="7" value="0, 1, 2, 3, 4, 5, 6"/>
                                <charstatelabels id="UserDataType.0190" spec="beast.evolution.datatype.UserDataType" characterName="" codeMap="0=0, 1=1, 2=2, 3=3, 4=4, 5=5, 6=6, ? =0 1 2 3 4 5 6 " states="7" value="0, 1, 2, 3, 4, 5, 6"/>
                                <charstatelabels id="UserDataType.0191" spec="beast.evolution.datatype.UserDataType" characterName="" codeMap="0=0, 1=1, 2=2, 3=3, 4=4, 5=5, 6=6, ? =0 1 2 3 4 5 6 " states="7" value="0, 1, 2, 3, 4, 5, 6"/>
                                <charstatelabels id="UserDataType.0192" spec="beast.evolution.datatype.UserDataType" characterName="" codeMap="0=0, 1=1, 2=2, 3=3, 4=4, 5=5, 6=6, ? =0 1 2 3 4 5 6 " states="7" value="0, 1, 2, 3, 4, 5, 6"/>
                                <charstatelabels id="UserDataType.0193" spec="beast.evolution.datatype.UserDataType" characterName="" codeMap="0=0, 1=1, 2=2, 3=3, 4=4, 5=5, 6=6, ? =0 1 2 3 4 5 6 " states="7" value="0, 1, 2, 3, 4, 5, 6"/>
                                <charstatelabels id="UserDataType.0194" spec="beast.evolution.datatype.UserDataType" characterName="" codeMap="0=0, 1=1, 2=2, 3=3, 4=4, 5=5, 6=6, ? =0 1 2 3 4 5 6 " states="7" value="0, 1, 2, 3, 4, 5, 6"/>
                                <charstatelabels id="UserDataType.0195" spec="beast.evolution.datatype.UserDataType" characterName="" codeMap="0=0, 1=1, 2=2, 3=3, 4=4, 5=5, 6=6, ? =0 1 2 3 4 5 6 " states="7" value="0, 1, 2, 3, 4, 5, 6"/>
                                <charstatelabels id="UserDataType.0196" spec="beast.evolution.datatype.UserDataType" characterName="" codeMap="0=0, 1=1, 2=2, 3=3, 4=4, 5=5, 6=6, ? =0 1 2 3 4 5 6 " states="7" value="0, 1, 2, 3, 4, 5, 6"/>
                                <charstatelabels id="UserDataType.0197" spec="beast.evolution.datatype.UserDataType" characterName="" codeMap="0=0, 1=1, 2=2, 3=3, 4=4, 5=5, 6=6, ? =0 1 2 3 4 5 6 " states="7" value="0, 1, 2, 3, 4, 5, 6"/>
                                <charstatelabels id="UserDataType.0198" spec="beast.evolution.datatype.UserDataType" characterName="" codeMap="0=0, 1=1, 2=2, 3=3, 4=4, 5=5, 6=6, ? =0 1 2 3 4 5 6 " states="7" value="0, 1, 2, 3, 4, 5, 6"/>
                                <charstatelabels id="UserDataType.0199" spec="beast.evolution.datatype.UserDataType" characterName="" codeMap="0=0, 1=1, 2=2, 3=3, 4=4, 5=5, 6=6, ? =0 1 2 3 4 5 6 " states="7" value="0, 1, 2, 3, 4, 5, 6"/>
                                <charstatelabels id="UserDataType.0200" spec="beast.evolution.datatype.UserDataType" characterName="" codeMap="0=0, 1=1, 2=2, 3=3, 4=4, 5=5, 6=6, ? =0 1 2 3 4 5 6 " states="7" value="0, 1, 2, 3, 4, 5, 6"/>
                                <charstatelabels id="UserDataType.0201" spec="beast.evolution.datatype.UserDataType" characterName="" codeMap="0=0, 1=1, 2=2, 3=3, 4=4, 5=5, 6=6, ? =0 1 2 3 4 5 6 " states="7" value="0, 1, 2, 3, 4, 5, 6"/>
                                <charstatelabels id="UserDataType.0202" spec="beast.evolution.datatype.UserDataType" characterName="" codeMap="0=0, 1=1, 2=2, 3=3, 4=4, 5=5, 6=6, ? =0 1 2 3 4 5 6 " states="7" value="0, 1, 2, 3, 4, 5, 6"/>
                                <charstatelabels id="UserDataType.0203" spec="beast.evolution.datatype.UserDataType" characterName="" codeMap="0=0, 1=1, 2=2, 3=3, 4=4, 5=5, 6=6, ? =0 1 2 3 4 5 6 " states="7" value="0, 1, 2, 3, 4, 5, 6"/>
                                <charstatelabels id="UserDataType.0204" spec="beast.evolution.datatype.UserDataType" characterName="" codeMap="0=0, 1=1, 2=2, 3=3, 4=4, 5=5, 6=6, ? =0 1 2 3 4 5 6 " states="7" value="0, 1, 2, 3, 4, 5, 6"/>
                                <charstatelabels id="UserDataType.0205" spec="beast.evolution.datatype.UserDataType" characterName="" codeMap="0=0, 1=1, 2=2, 3=3, 4=4, 5=5, 6=6, ? =0 1 2 3 4 5 6 " states="7" value="0, 1, 2, 3, 4, 5, 6"/>
                                <charstatelabels id="UserDataType.0206" spec="beast.evolution.datatype.UserDataType" characterName="" codeMap="0=0, 1=1, 2=2, 3=3, 4=4, 5=5, 6=6, ? =0 1 2 3 4 5 6 " states="7" value="0, 1, 2, 3, 4, 5, 6"/>
                                <charstatelabels id="UserDataType.0207" spec="beast.evolution.datatype.UserDataType" characterName="" codeMap="0=0, 1=1, 2=2, 3=3, 4=4, 5=5, 6=6, ? =0 1 2 3 4 5 6 " states="7" value="0, 1, 2, 3, 4, 5, 6"/>
                                <charstatelabels id="UserDataType.0208" spec="beast.evolution.datatype.UserDataType" characterName="" codeMap="0=0, 1=1, 2=2, 3=3, 4=4, 5=5, 6=6, ? =0 1 2 3 4 5 6 " states="7" value="0, 1, 2, 3, 4, 5, 6"/>
                                <charstatelabels id="UserDataType.0209" spec="beast.evolution.datatype.UserDataType" characterName="" codeMap="0=0, 1=1, 2=2, 3=3, 4=4, 5=5, 6=6, ? =0 1 2 3 4 5 6 " states="7" value="0, 1, 2, 3, 4, 5, 6"/>
                                <charstatelabels id="UserDataType.0210" spec="beast.evolution.datatype.UserDataType" characterName="" codeMap="0=0, 1=1, 2=2, 3=3, 4=4, 5=5, 6=6, ? =0 1 2 3 4 5 6 " states="7" value="0, 1, 2, 3, 4, 5, 6"/>
                                <charstatelabels id="UserDataType.0211" spec="beast.evolution.datatype.UserDataType" characterName="" codeMap="0=0, 1=1, 2=2, 3=3, 4=4, 5=5, 6=6, ? =0 1 2 3 4 5 6 " states="7" value="0, 1, 2, 3, 4, 5, 6"/>
                                <charstatelabels id="UserDataType.0212" spec="beast.evolution.datatype.UserDataType" characterName="" codeMap="0=0, 1=1, 2=2, 3=3, 4=4, 5=5, 6=6, ? =0 1 2 3 4 5 6 " states="7" value="0, 1, 2, 3, 4, 5, 6"/>
                                <charstatelabels id="UserDataType.0213" spec="beast.evolution.datatype.UserDataType" characterName="" codeMap="0=0, 1=1, 2=2, 3=3, 4=4, 5=5, 6=6, ? =0 1 2 3 4 5 6 " states="7" value="0, 1, 2, 3, 4, 5, 6"/>
                                <charstatelabels id="UserDataType.0214" spec="beast.evolution.datatype.UserDataType" characterName="" codeMap="0=0, 1=1, 2=2, 3=3, 4=4, 5=5, 6=6, ? =0 1 2 3 4 5 6 " states="7" value="0, 1, 2, 3, 4, 5, 6"/>
                                <charstatelabels id="UserDataType.0215" spec="beast.evolution.datatype.UserDataType" characterName="" codeMap="0=0, 1=1, 2=2, 3=3, 4=4, 5=5, 6=6, ? =0 1 2 3 4 5 6 " states="7" value="0, 1, 2, 3, 4, 5, 6"/>
                                <charstatelabels id="UserDataType.0216" spec="beast.evolution.datatype.UserDataType" characterName="" codeMap="0=0, 1=1, 2=2, 3=3, 4=4, 5=5, 6=6, ? =0 1 2 3 4 5 6 " states="7" value="0, 1, 2, 3, 4, 5, 6"/>
                                <charstatelabels id="UserDataType.0217" spec="beast.evolution.datatype.UserDataType" characterName="" codeMap="0=0, 1=1, 2=2, 3=3, 4=4, 5=5, 6=6, ? =0 1 2 3 4 5 6 " states="7" value="0, 1, 2, 3, 4, 5, 6"/>
                                <charstatelabels id="UserDataType.0218" spec="beast.evolution.datatype.UserDataType" characterName="" codeMap="0=0, 1=1, 2=2, 3=3, 4=4, 5=5, 6=6, ? =0 1 2 3 4 5 6 " states="7" value="0, 1, 2, 3, 4, 5, 6"/>
                                <charstatelabels id="UserDataType.0219" spec="beast.evolution.datatype.UserDataType" characterName="" codeMap="0=0, 1=1, 2=2, 3=3, 4=4, 5=5, 6=6, ? =0 1 2 3 4 5 6 " states="7" value="0, 1, 2, 3, 4, 5, 6"/>
                                <charstatelabels id="UserDataType.0220" spec="beast.evolution.datatype.UserDataType" characterName="" codeMap="0=0, 1=1, 2=2, 3=3, 4=4, 5=5, 6=6, ? =0 1 2 3 4 5 6 " states="7" value="0, 1, 2, 3, 4, 5, 6"/>
                                <charstatelabels id="UserDataType.0221" spec="beast.evolution.datatype.UserDataType" characterName="" codeMap="0=0, 1=1, 2=2, 3=3, 4=4, 5=5, 6=6, ? =0 1 2 3 4 5 6 " states="7" value="0, 1, 2, 3, 4, 5, 6"/>
                                <charstatelabels id="UserDataType.0222" spec="beast.evolution.datatype.UserDataType" characterName="" codeMap="0=0, 1=1, 2=2, 3=3, 4=4, 5=5, 6=6, ? =0 1 2 3 4 5 6 " states="7" value="0, 1, 2, 3, 4, 5, 6"/>
                                <charstatelabels id="UserDataType.0223" spec="beast.evolution.datatype.UserDataType" characterName="" codeMap="0=0, 1=1, 2=2, 3=3, 4=4, 5=5, 6=6, ? =0 1 2 3 4 5 6 " states="7" value="0, 1, 2, 3, 4, 5, 6"/>
                                <charstatelabels id="UserDataType.0224" spec="beast.evolution.datatype.UserDataType" characterName="" codeMap="0=0, 1=1, 2=2, 3=3, 4=4, 5=5, 6=6, ? =0 1 2 3 4 5 6 " states="7" value="0, 1, 2, 3, 4, 5, 6"/>
                                <charstatelabels id="UserDataType.0225" spec="beast.evolution.datatype.UserDataType" characterName="" codeMap="0=0, 1=1, 2=2, 3=3, 4=4, 5=5, 6=6, ? =0 1 2 3 4 5 6 " states="7" value="0, 1, 2, 3, 4, 5, 6"/>
                                <charstatelabels id="UserDataType.0226" spec="beast.evolution.datatype.UserDataType" characterName="" codeMap="0=0, 1=1, 2=2, 3=3, 4=4, 5=5, 6=6, ? =0 1 2 3 4 5 6 " states="7" value="0, 1, 2, 3, 4, 5, 6"/>
                                <charstatelabels id="UserDataType.0227" spec="beast.evolution.datatype.UserDataType" characterName="" codeMap="0=0, 1=1, 2=2, 3=3, 4=4, 5=5, 6=6, ? =0 1 2 3 4 5 6 " states="7" value="0, 1, 2, 3, 4, 5, 6"/>
                                <charstatelabels id="UserDataType.0228" spec="beast.evolution.datatype.UserDataType" characterName="" codeMap="0=0, 1=1, 2=2, 3=3, 4=4, 5=5, 6=6, ? =0 1 2 3 4 5 6 " states="7" value="0, 1, 2, 3, 4, 5, 6"/>
                                <charstatelabels id="UserDataType.0229" spec="beast.evolution.datatype.UserDataType" characterName="" codeMap="0=0, 1=1, 2=2, 3=3, 4=4, 5=5, 6=6, ? =0 1 2 3 4 5 6 " states="7" value="0, 1, 2, 3, 4, 5, 6"/>
                                <charstatelabels id="UserDataType.0230" spec="beast.evolution.datatype.UserDataType" characterName="" codeMap="0=0, 1=1, 2=2, 3=3, 4=4, 5=5, 6=6, ? =0 1 2 3 4 5 6 " states="7" value="0, 1, 2, 3, 4, 5, 6"/>
                                <charstatelabels id="UserDataType.0231" spec="beast.evolution.datatype.UserDataType" characterName="" codeMap="0=0, 1=1, 2=2, 3=3, 4=4, 5=5, 6=6, ? =0 1 2 3 4 5 6 " states="7" value="0, 1, 2, 3, 4, 5, 6"/>
                                <charstatelabels id="UserDataType.0232" spec="beast.evolution.datatype.UserDataType" characterName="" codeMap="0=0, 1=1, 2=2, 3=3, 4=4, 5=5, 6=6, ? =0 1 2 3 4 5 6 " states="7" value="0, 1, 2, 3, 4, 5, 6"/>
                                <charstatelabels id="UserDataType.0233" spec="beast.evolution.datatype.UserDataType" characterName="" codeMap="0=0, 1=1, 2=2, 3=3, 4=4, 5=5, 6=6, ? =0 1 2 3 4 5 6 " states="7" value="0, 1, 2, 3, 4, 5, 6"/>
                                <charstatelabels id="UserDataType.0234" spec="beast.evolution.datatype.UserDataType" characterName="" codeMap="0=0, 1=1, 2=2, 3=3, 4=4, 5=5, 6=6, ? =0 1 2 3 4 5 6 " states="7" value="0, 1, 2, 3, 4, 5, 6"/>
                                <charstatelabels id="UserDataType.0235" spec="beast.evolution.datatype.UserDataType" characterName="" codeMap="0=0, 1=1, 2=2, 3=3, 4=4, 5=5, 6=6, ? =0 1 2 3 4 5 6 " states="7" value="0, 1, 2, 3, 4, 5, 6"/>
                                <charstatelabels id="UserDataType.0236" spec="beast.evolution.datatype.UserDataType" characterName="" codeMap="0=0, 1=1, 2=2, 3=3, 4=4, 5=5, 6=6, ? =0 1 2 3 4 5 6 " states="7" value="0, 1, 2, 3, 4, 5, 6"/>
                                <charstatelabels id="UserDataType.0237" spec="beast.evolution.datatype.UserDataType" characterName="" codeMap="0=0, 1=1, 2=2, 3=3, 4=4, 5=5, 6=6, ? =0 1 2 3 4 5 6 " states="7" value="0, 1, 2, 3, 4, 5, 6"/>
                                <charstatelabels id="UserDataType.0238" spec="beast.evolution.datatype.UserDataType" characterName="" codeMap="0=0, 1=1, 2=2, 3=3, 4=4, 5=5, 6=6, ? =0 1 2 3 4 5 6 " states="7" value="0, 1, 2, 3, 4, 5, 6"/>
                                <charstatelabels id="UserDataType.0239" spec="beast.evolution.datatype.UserDataType" characterName="" codeMap="0=0, 1=1, 2=2, 3=3, 4=4, 5=5, 6=6, ? =0 1 2 3 4 5 6 " states="7" value="0, 1, 2, 3, 4, 5, 6"/>
                                <charstatelabels id="UserDataType.0240" spec="beast.evolution.datatype.UserDataType" characterName="" codeMap="0=0, 1=1, 2=2, 3=3, 4=4, 5=5, 6=6, ? =0 1 2 3 4 5 6 " states="7" value="0, 1, 2, 3, 4, 5, 6"/>
                                <charstatelabels id="UserDataType.0241" spec="beast.evolution.datatype.UserDataType" characterName="" codeMap="0=0, 1=1, 2=2, 3=3, 4=4, 5=5, 6=6, ? =0 1 2 3 4 5 6 " states="7" value="0, 1, 2, 3, 4, 5, 6"/>
                                <charstatelabels id="UserDataType.0242" spec="beast.evolution.datatype.UserDataType" characterName="" codeMap="0=0, 1=1, 2=2, 3=3, 4=4, 5=5, 6=6, ? =0 1 2 3 4 5 6 " states="7" value="0, 1, 2, 3, 4, 5, 6"/>
                                <charstatelabels id="UserDataType.0243" spec="beast.evolution.datatype.UserDataType" characterName="" codeMap="0=0, 1=1, 2=2, 3=3, 4=4, 5=5, 6=6, ? =0 1 2 3 4 5 6 " states="7" value="0, 1, 2, 3, 4, 5, 6"/>
                                <charstatelabels id="UserDataType.0244" spec="beast.evolution.datatype.UserDataType" characterName="" codeMap="0=0, 1=1, 2=2, 3=3, 4=4, 5=5, 6=6, ? =0 1 2 3 4 5 6 " states="7" value="0, 1, 2, 3, 4, 5, 6"/>
                                <charstatelabels id="UserDataType.0245" spec="beast.evolution.datatype.UserDataType" characterName="" codeMap="0=0, 1=1, 2=2, 3=3, 4=4, 5=5, 6=6, ? =0 1 2 3 4 5 6 " states="7" value="0, 1, 2, 3, 4, 5, 6"/>
                                <charstatelabels id="UserDataType.0246" spec="beast.evolution.datatype.UserDataType" characterName="" codeMap="0=0, 1=1, 2=2, 3=3, 4=4, 5=5, 6=6, ? =0 1 2 3 4 5 6 " states="7" value="0, 1, 2, 3, 4, 5, 6"/>
                                <charstatelabels id="UserDataType.0247" spec="beast.evolution.datatype.UserDataType" characterName="" codeMap="0=0, 1=1, 2=2, 3=3, 4=4, 5=5, 6=6, ? =0 1 2 3 4 5 6 " states="7" value="0, 1, 2, 3, 4, 5, 6"/>
                                <charstatelabels id="UserDataType.0248" spec="beast.evolution.datatype.UserDataType" characterName="" codeMap="0=0, 1=1, 2=2, 3=3, 4=4, 5=5, 6=6, ? =0 1 2 3 4 5 6 " states="7" value="0, 1, 2, 3, 4, 5, 6"/>
                                <charstatelabels id="UserDataType.0249" spec="beast.evolution.datatype.UserDataType" characterName="" codeMap="0=0, 1=1, 2=2, 3=3, 4=4, 5=5, 6=6, ? =0 1 2 3 4 5 6 " states="7" value="0, 1, 2, 3, 4, 5, 6"/>
                                <charstatelabels id="UserDataType.0250" spec="beast.evolution.datatype.UserDataType" characterName="" codeMap="0=0, 1=1, 2=2, 3=3, 4=4, 5=5, 6=6, ? =0 1 2 3 4 5 6 " states="7" value="0, 1, 2, 3, 4, 5, 6"/>
                                <charstatelabels id="UserDataType.0251" spec="beast.evolution.datatype.UserDataType" characterName="" codeMap="0=0, 1=1, 2=2, 3=3, 4=4, 5=5, 6=6, ? =0 1 2 3 4 5 6 " states="7" value="0, 1, 2, 3, 4, 5, 6"/>
                                <charstatelabels id="UserDataType.0252" spec="beast.evolution.datatype.UserDataType" characterName="" codeMap="0=0, 1=1, 2=2, 3=3, 4=4, 5=5, 6=6, ? =0 1 2 3 4 5 6 " states="7" value="0, 1, 2, 3, 4, 5, 6"/>
                                <charstatelabels id="UserDataType.0253" spec="beast.evolution.datatype.UserDataType" characterName="" codeMap="0=0, 1=1, 2=2, 3=3, 4=4, 5=5, 6=6, ? =0 1 2 3 4 5 6 " states="7" value="0, 1, 2, 3, 4, 5, 6"/>
                                <charstatelabels id="UserDataType.0254" spec="beast.evolution.datatype.UserDataType" characterName="" codeMap="0=0, 1=1, 2=2, 3=3, 4=4, 5=5, 6=6, ? =0 1 2 3 4 5 6 " states="7" value="0, 1, 2, 3, 4, 5, 6"/>
                                <charstatelabels id="UserDataType.0255" spec="beast.evolution.datatype.UserDataType" characterName="" codeMap="0=0, 1=1, 2=2, 3=3, 4=4, 5=5, 6=6, ? =0 1 2 3 4 5 6 " states="7" value="0, 1, 2, 3, 4, 5, 6"/>
                                <charstatelabels id="UserDataType.0256" spec="beast.evolution.datatype.UserDataType" characterName="" codeMap="0=0, 1=1, 2=2, 3=3, 4=4, 5=5, 6=6, ? =0 1 2 3 4 5 6 " states="7" value="0, 1, 2, 3, 4, 5, 6"/>
                                <charstatelabels id="UserDataType.0257" spec="beast.evolution.datatype.UserDataType" characterName="" codeMap="0=0, 1=1, 2=2, 3=3, 4=4, 5=5, 6=6, ? =0 1 2 3 4 5 6 " states="7" value="0, 1, 2, 3, 4, 5, 6"/>
                                <charstatelabels id="UserDataType.0258" spec="beast.evolution.datatype.UserDataType" characterName="" codeMap="0=0, 1=1, 2=2, 3=3, 4=4, 5=5, 6=6, ? =0 1 2 3 4 5 6 " states="7" value="0, 1, 2, 3, 4, 5, 6"/>
                                <charstatelabels id="UserDataType.0259" spec="beast.evolution.datatype.UserDataType" characterName="" codeMap="0=0, 1=1, 2=2, 3=3, 4=4, 5=5, 6=6, ? =0 1 2 3 4 5 6 " states="7" value="0, 1, 2, 3, 4, 5, 6"/>
                                <charstatelabels id="UserDataType.0260" spec="beast.evolution.datatype.UserDataType" characterName="" codeMap="0=0, 1=1, 2=2, 3=3, 4=4, 5=5, 6=6, ? =0 1 2 3 4 5 6 " states="7" value="0, 1, 2, 3, 4, 5, 6"/>
                                <charstatelabels id="UserDataType.0261" spec="beast.evolution.datatype.UserDataType" characterName="" codeMap="0=0, 1=1, 2=2, 3=3, 4=4, 5=5, 6=6, ? =0 1 2 3 4 5 6 " states="7" value="0, 1, 2, 3, 4, 5, 6"/>
                                <charstatelabels id="UserDataType.0262" spec="beast.evolution.datatype.UserDataType" characterName="" codeMap="0=0, 1=1, 2=2, 3=3, 4=4, 5=5, 6=6, ? =0 1 2 3 4 5 6 " states="7" value="0, 1, 2, 3, 4, 5, 6"/>
                                <charstatelabels id="UserDataType.0263" spec="beast.evolution.datatype.UserDataType" characterName="" codeMap="0=0, 1=1, 2=2, 3=3, 4=4, 5=5, 6=6, ? =0 1 2 3 4 5 6 " states="7" value="0, 1, 2, 3, 4, 5, 6"/>
                                <charstatelabels id="UserDataType.0264" spec="beast.evolution.datatype.UserDataType" characterName="" codeMap="0=0, 1=1, 2=2, 3=3, 4=4, 5=5, 6=6, ? =0 1 2 3 4 5 6 " states="7" value="0, 1, 2, 3, 4, 5, 6"/>
                                <charstatelabels id="UserDataType.0265" spec="beast.evolution.datatype.UserDataType" characterName="" codeMap="0=0, 1=1, 2=2, 3=3, 4=4, 5=5, 6=6, ? =0 1 2 3 4 5 6 " states="7" value="0, 1, 2, 3, 4, 5, 6"/>
                                <charstatelabels id="UserDataType.0266" spec="beast.evolution.datatype.UserDataType" characterName="" codeMap="0=0, 1=1, 2=2, 3=3, 4=4, 5=5, 6=6, ? =0 1 2 3 4 5 6 " states="7" value="0, 1, 2, 3, 4, 5, 6"/>
                                <charstatelabels id="UserDataType.0267" spec="beast.evolution.datatype.UserDataType" characterName="" codeMap="0=0, 1=1, 2=2, 3=3, 4=4, 5=5, 6=6, ? =0 1 2 3 4 5 6 " states="7" value="0, 1, 2, 3, 4, 5, 6"/>
                                <charstatelabels id="UserDataType.0268" spec="beast.evolution.datatype.UserDataType" characterName="" codeMap="0=0, 1=1, 2=2, 3=3, 4=4, 5=5, 6=6, ? =0 1 2 3 4 5 6 " states="7" value="0, 1, 2, 3, 4, 5, 6"/>
                                <charstatelabels id="UserDataType.0269" spec="beast.evolution.datatype.UserDataType" characterName="" codeMap="0=0, 1=1, 2=2, 3=3, 4=4, 5=5, 6=6, ? =0 1 2 3 4 5 6 " states="7" value="0, 1, 2, 3, 4, 5, 6"/>
                            </userDataType>
                        </data>


    


    


    
<map name="Uniform" >beast.math.distributions.Uniform</map>
<map name="Exponential" >beast.math.distributions.Exponential</map>
<map name="LogNormal" >beast.math.distributions.LogNormalDistributionModel</map>
<map name="Normal" >beast.math.distributions.Normal</map>
<map name="Beta" >beast.math.distributions.Beta</map>
<map name="Gamma" >beast.math.distributions.Gamma</map>
<map name="LaplaceDistribution" >beast.math.distributions.LaplaceDistribution</map>
<map name="prior" >beast.math.distributions.Prior</map>
<map name="InverseGamma" >beast.math.distributions.InverseGamma</map>
<map name="OneOnX" >beast.math.distributions.OneOnX</map>


<run id="mcmc" spec="MCMC" chainLength="10000000">
    <state id="state" storeEvery="5000">
        <tree id="Tree.t:MATRICE SPI BEAST" name="stateNode">
            <trait id="dateTrait.t:MATRICE SPI BEAST" spec="beast.evolution.tree.TraitSet" traitname="date-backward">
                Neusticosaurus_pusillus_175_177_172=172.0,
Nothosaurus_marchicus_180_182_177=177.0,
Yunguisaurus_liae_175_177_172=172.0,
Pistosaurus_longaevus_180_182_177=177.0,
Augustasaurus_hagdorni_180_182_177=177.0,
Bobosaurus_forojuliensis_167_172_162=162.0,
Macroplata_tenuiceps_135_136_134=134.0,
Anningasaura_lymense_135_136_134=134.0,
Stratesaurus_taylori_135_136_134=134.0,
Avalonnectes_arturi_135_136_134=134.0,
Eurycleidus_arcuatus_135_136_134=134.0,
Meyerasaurus_victor_116_118_114=114.0,
Maresaurus_coccai_104_105_103=103.0,
Borealonectes_russelli_100_101_99=99.0,
Atychodracon_megacephalus_135_136_134=134.0,
Archaeonectrus_rostratus_135_136_134=134.0,
Rhomaleosaurus_cramptoni_114_118_109=109.0,
Rhomaleosaurus_zetlandicus_114_118_109=109.0,
Rhomaleosaurus_thorntoni_114_118_109=109.0,
Thalassiodracon_hawkinsii_135_136_134=134.0,
Hauffiosaurus_longirostris_114_118_109=109.0,
Hauffiosaurus_tomistomimus_114_118_109=109.0,
Hauffiosaurus_zanoni_114_118_109=109.0,
Marmornectes_candrewi_100_101_99=99.0,
Peloneustes_philarchus_100_101_99=99.0,
Simolestes_vorax_100_101_99=99.0,
Pliosaurus_funkei_84_87_80=80.0,
Pliosaurus_westburyensis_90_92_87=87.0,
Pliosaurus_carpenteri_90_92_87=87.0,
Pliosaurus_brachydeirus_90_92_87=87.0,
Pliosaurus_macromerus_90_92_87=87.0,
Pliosaurus_brachyspondylus_90_92_87=87.0,
Pliosaurus_cf_kevani_90_92_87=87.0,
Pliosaurus_kevani_90_92_87=87.0,
Gallardosaurus_iturraldei_96_99_92=92.0,
Pliosaurus_rossicus_84_87_80=80.0,
Pliosaurus_irgisensis_84_87_80=80.0,
Pliosaurus_andrewsi_100_101_99=99.0,
Liopleurodon_ferox_100_101_99=99.0,
Kronosaurus_queenslandicus_46_56_36=36.0,
DORK_G_1_2_33_36_29=29.0,
Megacephalosaurus_eulerti_27_29_25=25.0,
Brachauchenius_lucasi_27_29_25=25.0,
Brachauchenius_MNA_V9433_33_36_29=29.0,
QM_f51291_39_41_36=36.0,
Attenborosaurus_conybeari_130_134_126=126.0,
Plesiosaurus_dolichodeirus_130_134_126=126.0,
Eoplesiosaurus_antiquior_135_136_134=134.0,
Eretmosaurus_rugosus_130_134_126=126.0,
Westphaliasaurus_simonsensii_122_126_118=118.0,
Seelyosaurus_guilelmiimperatoris_114_118_109=109.0,
Microcleidus_tournemirensis_114_118_109=109.0,
Microcleidus_brachypterygius_114_118_109=109.0,
Microcleidus_homalospondylus_114_118_109=109.0,
Plesiopterys_wildi_114_118_109=109.0,
Cryptoclidus_eurymerus_100_101_99=99.0,
Tricleidus_seeleyi_100_101_99=99.0,
Muraenosaurus_leedsii_100_101_99=99.0,
Kimmerosaurus_langhami_84_87_80=80.0,
Pantosaurus_striatus_96_99_92=92.0,
Picrocleidus_beloclis_100_101_99=99.0,
Tatenectes_laramiensis_96_99_92=92.0,
Plesiosaurus_mansellii_86_92_80=80.0,
Colymbosaurus_trochanterius_86_92_80=80.0,
Djupedallia_engeri_86_92_80=80.0,
Spitrasaurus_spp_86_92_80=80.0,
Abyssosaurus_nataliae_66_68_64=64.0,
Umoonasaurus_demoscyllus_48_60_36=36.0,
Nichollssaura_borealis_47_48_46=46.0,
Leptocleidus_capensis_72_75_68=68.0,
Leptocleidus_superstes_62_64_60=60.0,
Vectocleidus_pastorum_62_64_60=60.0,
Brancasaurus_brancai_78_80_75=75.0,
Gronausaurus_wegneri_78_80_75=75.0,
Speeton_clay_plesiosaurian_66_68_64=64.0,
Wapuskanectes_betsynichollsae_46_48_43=43.0,
Futabasaurus_suzukii_20_21_19=19.0,
Callawayasaurus_colombiensis_58_60_56=56.0,
Eromangasaurus_australis_39_41_36=36.0,
Kaiwhekea_katiki_4_7_1=1.0,
Aristonectes_parvidens_10_19_1=1.0,
Libonectes_morgani_27_29_25=25.0,
Hydrotherosaurus_alexandrae_4_7_1=1.0,
Stenorhynchosaurus_munozi_62_64_60=60.0,
Anguanax_zignoi_96_99_92=92.0,
Makhaira_rossica_66_68_64=64.0,
Luskhan_itilensis_66_68_64=64.0,
Edgarosaurus_muddi_39_41_36=36.0,
Plesiopleurodon_wellesi_33_36_29=29.0,
Richmond_pliosaur_39_41_36=36.0,
Palmulasaurus_quadratus_27_29_25=25.0,
Pahasapasaurus_haasi_32_35_29=29.0,
Polycotylus_latipinnis_22_25_19=19.0,
Thililua_longicollis_27_29_25=25.0,
Trinacromerum_bentonianum_31_36_25=25.0,
Dolichorhynchops_osborni_17_19_15=15.0,
Dolichorhynchops_bonneri_17_19_15=15.0,
Eopolycotylus_rankini_27_29_25=25.0,
Manemergus_anguirostris_27_29_25=25.0,
Dolichorhynchops_tropicensis_27_29_25=25.0,
Georgiasaurus_penzensis_20_21_19=19.0,
Dolichorhynchops_ROM_29010_14_21_7=7.0,
Dolichorhynchops_herschelensis_6_11_1=1.0,
Sulcusuchus_erraini_6_11_1=1.0,
Mauriciosaurus_fernandezi_27_29_25=25.0,
Pliosaurus_almanzaensis_83_86_80=80.0,
Pliosaurus_patagonicus_83_86_80=80.0,
Rhaeticosaurus_mertensi_140_144_136=136.0,
Sachicasaurus_vitae_62_64_60=60.0,
Kronosaurus_boyacensis_52_57_47=47.0,
Acostasaurus_pavachoquensis_62_64_60=60.0,
Nakonanectes_bradti_4_7_1=1.0,
Albertonectes_vanderveldei_14_21_7=7.0,
Aristonectes_quiriquinensis_4_7_1=1.0,
Elasmosaurus_platyurus_14_21_7=7.0,
Hydralmosaurus_serpentinus'_14_21_7=7.0,
Mauisaurus_haasti_14_21_7=7.0,
Libonectes'_atlasense_27_29_25=25.0,
Styxosaurus_snowii_14_21_7=7.0,
Terminonatator_pontiexensis_14_21_7=7.0,
Tuarangisaurus_keyesi_11_21_1=1.0,
Zarafasaura_oceanis_4_7_1=1.0,
Kawanectes_lafquenianum_11_21_1=1.0,
Vegasaurus_molyi_0_0_0=0.0,
Lagenanectes_richterae_66_68_64=64.0                <taxa id="TaxonSet.MATRICE SPI BEAST7" spec="TaxonSet">
                    <alignment id="MATRICE SPI BEAST7" spec="FilteredAlignment" ascertained="true" excludefrom="270" excludeto="277" filter="1-270,271-277">
                        <data idref="MATRICE
SPI
BEAST"/>
                        <userDataType id="morphDataType.MATRICE SPI BEAST7" spec="beast.evolution.datatype.StandardData" ambiguities="01 23 12 012 02" nrOfStates="7"/>
                    </alignment>
                </taxa>
            </trait>
            <taxonset idref="TaxonSet.MATRICE SPI BEAST7"/>
        </tree>
        <parameter id="ucldMean.c:MATRICE SPI BEAST" name="stateNode">1.0</parameter>
        <parameter id="ucldStdev.c:MATRICE SPI BEAST" lower="0.0" name="stateNode">0.1</parameter>
        <stateNode id="rateCategories.c:MATRICE SPI BEAST" spec="parameter.IntegerParameter" dimension="248">1</stateNode>
        <parameter id="originF.t:MATRICE SPI BEAST" lower="0.0" name="stateNode">187.0</parameter>
        <parameter id="birthRateF.t:MATRICE SPI BEAST" dimension="3" lower="0.0" name="stateNode">1.5 1.5 1.5</parameter>
        <parameter id="deathRateF.t:MATRICE SPI BEAST" dimension="3" lower="0.0" name="stateNode">0.2 0.2 0.2</parameter>
        <parameter id="samplingRateF.t:MATRICE SPI BEAST" dimension="3" lower="0.0" name="stateNode" upper="10.0">0.5 0.5 0.5</parameter>
        <parameter id="rhoF.t:MATRICE SPI BEAST" dimension="2" lower="0.0" name="stateNode" upper="1.0">0.0 0.5</parameter>
    </state>

    <init id="RandomTree.t:MATRICE SPI BEAST" spec="beast.evolution.tree.RandomTree" estimate="false" initial="@Tree.t:MATRICE SPI BEAST" taxa="@MATRICE SPI BEAST7">
        <populationModel id="ConstantPopulation0.t:MATRICE SPI BEAST" spec="ConstantPopulation">
            <parameter id="randomPopSize.t:MATRICE SPI BEAST" name="popSize">1.0</parameter>
        </populationModel>
    </init>

    <distribution id="posterior" spec="util.CompoundDistribution">
        <distribution id="prior" spec="util.CompoundDistribution">
            <distribution id="SAFBDSkyline.t:MATRICE SPI BEAST" spec="beast.evolution.speciation.BirthDeathSkylineModel" birthRate="@birthRateF.t:MATRICE SPI BEAST" conditionOnSurvival="false" deathRate="@deathRateF.t:MATRICE SPI BEAST" origin="@originF.t:MATRICE SPI BEAST" rho="@rhoF.t:MATRICE SPI BEAST" samplingRate="@samplingRateF.t:MATRICE SPI BEAST" tree="@Tree.t:MATRICE SPI BEAST">
                <parameter id="birthRateChangeTimesF.t:MATRICE SPI BEAST" dimension="3" name="birthRateChangeTimes">2.0 1.0 0.0</parameter>
                <parameter id="deathRateChangeTimesF.t:MATRICE SPI BEAST" dimension="3" name="deathRateChangeTimes">2.0 1.0 0.0</parameter>
                <parameter id="samplingRateChangeTimesF.t:MATRICE SPI BEAST" dimension="3" name="samplingRateChangeTimes">1.0 2.0 0.0</parameter>
                <reverseTimeArrays id="BooleanParameter.0" spec="parameter.BooleanParameter" dimension="5">true true true true true</reverseTimeArrays>
                <parameter id="rhoSamplingTimesF.t:MATRICE SPI BEAST" dimension="2" name="rhoSamplingTimes">1.0 0.0</parameter>
                <parameter id="rF.t:MATRICE SPI BEAST" lower="0.0" name="removalProbability" upper="1.0">0.0</parameter>
            </distribution>
            <prior id="birthRatePriorF.t:MATRICE SPI BEAST" name="distribution" x="@birthRateF.t:MATRICE SPI BEAST">
                <Uniform id="Uniform.0" name="distr" upper="Infinity"/>
            </prior>
            <prior id="deathRatePriorF.t:MATRICE SPI BEAST" name="distribution" x="@deathRateF.t:MATRICE SPI BEAST">
                <Uniform id="Uniform.01" name="distr" upper="Infinity"/>
            </prior>
            <prior id="originPriorF.t:MATRICE SPI BEAST" name="distribution" x="@originF.t:MATRICE SPI BEAST">
                <Uniform id="Uniform.02" name="distr" upper="Infinity"/>
            </prior>
            <prior id="rhoPriorF.t:MATRICE SPI BEAST" name="distribution" x="@rhoF.t:MATRICE SPI BEAST">
                <Uniform id="Uniform.03" name="distr"/>
            </prior>
            <prior id="samplingRatePriorF.t:MATRICE SPI BEAST" name="distribution" x="@samplingRateF.t:MATRICE SPI BEAST">
                <Uniform id="Uniform.04" name="distr" upper="Infinity"/>
            </prior>
            <prior id="MeanRatePrior.c:MATRICE SPI BEAST" name="distribution" x="@ucldMean.c:MATRICE SPI BEAST">
                <Uniform id="Uniform.05" name="distr" upper="Infinity"/>
            </prior>
            <prior id="ucldStdevPrior.c:MATRICE SPI BEAST" name="distribution" x="@ucldStdev.c:MATRICE SPI BEAST">
                <Gamma id="Gamma.0" name="distr">
                    <parameter id="RealParameter.0" estimate="false" name="alpha">0.5396</parameter>
                    <parameter id="RealParameter.01" estimate="false" name="beta">0.3819</parameter>
                </Gamma>
            </prior>
        </distribution>
        <distribution id="likelihood" spec="util.CompoundDistribution" useThreads="true">
            <distribution id="morphTreeLikelihood.MATRICE SPI BEAST7" spec="TreeLikelihood" data="@MATRICE SPI BEAST7" tree="@Tree.t:MATRICE SPI BEAST">
                <siteModel id="morphSiteModel.s:MATRICE SPI BEAST7" spec="SiteModel">
                    <parameter id="mutationRate.s:MATRICE SPI BEAST7" estimate="false" name="mutationRate">1.0</parameter>
                    <parameter id="gammaShape.s:MATRICE SPI BEAST7" estimate="false" name="shape">1.0</parameter>
                    <substModel id="LewisMK.s:MATRICE SPI BEAST7" spec="LewisMK" datatype="@morphDataType.MATRICE SPI BEAST7"/>
                </siteModel>
                <branchRateModel id="RelaxedClock.c:MATRICE SPI BEAST" spec="beast.evolution.branchratemodel.UCRelaxedClockModel" clock.rate="@ucldMean.c:MATRICE SPI BEAST" rateCategories="@rateCategories.c:MATRICE SPI BEAST" tree="@Tree.t:MATRICE SPI BEAST">
                    <LogNormal id="LogNormalDistributionModel.c:MATRICE SPI BEAST" S="@ucldStdev.c:MATRICE SPI BEAST" meanInRealSpace="true" name="distr">
                        <parameter id="RealParameter.02" estimate="false" lower="0.0" name="M" upper="1.0">1.0</parameter>
                    </LogNormal>
                </branchRateModel>
            </distribution>
        </distribution>
    </distribution>

    <operator id="ucldMeanScaler.c:MATRICE SPI BEAST" spec="ScaleOperator" parameter="@ucldMean.c:MATRICE SPI BEAST" scaleFactor="0.5" weight="1.0"/>

    <operator id="ucldStdevScaler.c:MATRICE SPI BEAST" spec="ScaleOperator" parameter="@ucldStdev.c:MATRICE SPI BEAST" scaleFactor="0.5" weight="3.0"/>

    <operator id="CategoriesRandomWalk.c:MATRICE SPI BEAST" spec="IntRandomWalkOperator" parameter="@rateCategories.c:MATRICE SPI BEAST" weight="10.0" windowSize="1"/>

    <operator id="CategoriesSwapOperator.c:MATRICE SPI BEAST" spec="SwapOperator" intparameter="@rateCategories.c:MATRICE SPI BEAST" weight="10.0"/>

    <operator id="CategoriesUniform.c:MATRICE SPI BEAST" spec="UniformOperator" parameter="@rateCategories.c:MATRICE SPI BEAST" weight="10.0"/>

    <operator id="relaxedUpDownOperator.c:MATRICE SPI BEAST" spec="UpDownOperator" scaleFactor="0.75" weight="3.0">
        <parameter idref="ucldMean.c:MATRICE SPI BEAST" name="up"/>
        <tree idref="Tree.t:MATRICE SPI BEAST" name="down"/>
    </operator>

    <operator id="originScalerF.t:MATRICE SPI BEAST" spec="ScaleOperator" parameter="@originF.t:MATRICE SPI BEAST" scaleFactor="0.75" weight="3.0"/>

    <operator id="birthScalerF.t:MATRICE SPI BEAST" spec="ScaleOperator" parameter="@birthRateF.t:MATRICE SPI BEAST" scaleFactor="0.75" weight="10.0"/>

    <operator id="deathScalerF.t:MATRICE SPI BEAST" spec="ScaleOperator" parameter="@deathRateF.t:MATRICE SPI BEAST" scaleFactor="0.75" weight="10.0"/>

    <operator id="samplingScalerF.t:MATRICE SPI BEAST" spec="ScaleOperator" parameter="@samplingRateF.t:MATRICE SPI BEAST" scaleFactor="0.75" weight="10.0"/>

    <operator id="rhoScalerF.t:MATRICE SPI BEAST" spec="ScaleOperator" parameter="@rhoF.t:MATRICE SPI BEAST" scaleFactor="0.9" weight="1.0"/>

    <operator id="LeafToSAF.t:MATRICE SPI BEAST" spec="LeafToSampledAncestorJump" tree="@Tree.t:MATRICE SPI BEAST" weight="10.0"/>

    <operator id="SAWilsonBaldingF.t:MATRICE SPI BEAST" spec="SAWilsonBalding" tree="@Tree.t:MATRICE SPI BEAST" weight="10.0"/>

    <operator id="SAWideF.t:MATRICE SPI BEAST" spec="SAExchange" isNarrow="false" tree="@Tree.t:MATRICE SPI BEAST" weight="10.0"/>

    <operator id="SANarrowF.t:MATRICE SPI BEAST" spec="SAExchange" tree="@Tree.t:MATRICE SPI BEAST" weight="10.0"/>

    <operator id="SAUniformOperatorF.t:MATRICE SPI BEAST" spec="SAUniform" tree="@Tree.t:MATRICE SPI BEAST" weight="20.0"/>

    <operator id="SATreeRootScalerF.t:MATRICE SPI BEAST" spec="SAScaleOperator" rootOnly="true" scaleFactor="0.95" tree="@Tree.t:MATRICE SPI BEAST" weight="1.0"/>

    <operator id="SATreeScalerF.t:MATRICE SPI BEAST" spec="SAScaleOperator" scaleFactor="0.95" tree="@Tree.t:MATRICE SPI BEAST" weight="3.0"/>

    <logger id="tracelog" fileName="beast.log" logEvery="1000" model="@posterior" sanitiseHeaders="true" sort="smart">
        <log idref="posterior"/>
        <log idref="likelihood"/>
        <log idref="prior"/>
        <log id="TreeHeight.t:MATRICE SPI BEAST" spec="beast.evolution.tree.TreeHeightLogger" tree="@Tree.t:MATRICE SPI BEAST"/>
        <log idref="morphTreeLikelihood.MATRICE SPI BEAST7"/>
        <parameter idref="ucldMean.c:MATRICE SPI BEAST" name="log"/>
        <parameter idref="ucldStdev.c:MATRICE SPI BEAST" name="log"/>
        <log id="rate.c:MATRICE SPI BEAST" spec="beast.evolution.branchratemodel.RateStatistic" branchratemodel="@RelaxedClock.c:MATRICE SPI BEAST" tree="@Tree.t:MATRICE SPI BEAST"/>
        <log idref="SAFBDSkyline.t:MATRICE SPI BEAST"/>
        <parameter idref="originF.t:MATRICE SPI BEAST" name="log"/>
        <parameter idref="birthRateF.t:MATRICE SPI BEAST" name="log"/>
        <parameter idref="deathRateF.t:MATRICE SPI BEAST" name="log"/>
        <parameter idref="samplingRateF.t:MATRICE SPI BEAST" name="log"/>
        <parameter idref="rhoF.t:MATRICE SPI BEAST" name="log"/>
        <log id="SACountF.t:MATRICE SPI BEAST" spec="beast.evolution.tree.SampledAncestorLogger" tree="@Tree.t:MATRICE SPI BEAST"/>
    </logger>

    <logger id="screenlog" logEvery="1000">
        <log idref="posterior"/>
        <log id="ESS.0" spec="util.ESS" arg="@posterior"/>
        <log idref="likelihood"/>
        <log idref="prior"/>
    </logger>


 <operator spec='SampledNodeDateRandomWalker' windowSize="75" tree="@Tree.t:MATRICE SPI BEAST" weight="10">

<samplingDates id="samplingDate1" spec="beast.evolution.tree.SamplingDate" taxon="Neusticosaurus_pusillus_175_177_172" upper="177." lower="172."/>
<samplingDates id="samplingDate2" spec="beast.evolution.tree.SamplingDate" taxon="Nothosaurus_marchicus_180_182_177" upper="182." lower="177."/>
<samplingDates id="samplingDate3" spec="beast.evolution.tree.SamplingDate" taxon="Yunguisaurus_liae_175_177_172" upper="177." lower="172."/>
<samplingDates id="samplingDate4" spec="beast.evolution.tree.SamplingDate" taxon="Pistosaurus_longaevus_180_182_177" upper="182." lower="177."/>
<samplingDates id="samplingDate5" spec="beast.evolution.tree.SamplingDate" taxon="Augustasaurus_hagdorni_180_182_177" upper="182." lower="177."/>
<samplingDates id="samplingDate6" spec="beast.evolution.tree.SamplingDate" taxon="Bobosaurus_forojuliensis_167_172_162" upper="172." lower="162."/>
<samplingDates id="samplingDate7" spec="beast.evolution.tree.SamplingDate" taxon="Macroplata_tenuiceps_135_136_134" upper="136." lower="134."/>
<samplingDates id="samplingDate8" spec="beast.evolution.tree.SamplingDate" taxon="Anningasaura_lymense_135_136_134" upper="136." lower="134."/>
<samplingDates id="samplingDate9" spec="beast.evolution.tree.SamplingDate" taxon="Stratesaurus_taylori_135_136_134" upper="136." lower="134."/>
<samplingDates id="samplingDate10" spec="beast.evolution.tree.SamplingDate" taxon="Avalonnectes_arturi_135_136_134" upper="136." lower="134."/>
<samplingDates id="samplingDate11" spec="beast.evolution.tree.SamplingDate" taxon="Eurycleidus_arcuatus_135_136_134" upper="136." lower="134."/>
<samplingDates id="samplingDate12" spec="beast.evolution.tree.SamplingDate" taxon="Meyerasaurus_victor_116_118_114" upper="118." lower="114."/>
<samplingDates id="samplingDate13" spec="beast.evolution.tree.SamplingDate" taxon="Maresaurus_coccai_104_105_103" upper="105." lower="103."/>
<samplingDates id="samplingDate14" spec="beast.evolution.tree.SamplingDate" taxon="Borealonectes_russelli_100_101_99" upper="101." lower="99."/>
<samplingDates id="samplingDate15" spec="beast.evolution.tree.SamplingDate" taxon="Atychodracon_megacephalus_135_136_134" upper="136." lower="134."/>
<samplingDates id="samplingDate16" spec="beast.evolution.tree.SamplingDate" taxon="Archaeonectrus_rostratus_135_136_134" upper="136." lower="134."/>
<samplingDates id="samplingDate17" spec="beast.evolution.tree.SamplingDate" taxon="Rhomaleosaurus_cramptoni_114_118_109" upper="118." lower="109."/>
<samplingDates id="samplingDate18" spec="beast.evolution.tree.SamplingDate" taxon="Rhomaleosaurus_zetlandicus_114_118_109" upper="118." lower="109."/>
<samplingDates id="samplingDate19" spec="beast.evolution.tree.SamplingDate" taxon="Rhomaleosaurus_thorntoni_114_118_109" upper="118." lower="109."/>
<samplingDates id="samplingDate20" spec="beast.evolution.tree.SamplingDate" taxon="Thalassiodracon_hawkinsii_135_136_134" upper="136." lower="134."/>
<samplingDates id="samplingDate21" spec="beast.evolution.tree.SamplingDate" taxon="Hauffiosaurus_longirostris_114_118_109" upper="118." lower="109."/>
<samplingDates id="samplingDate22" spec="beast.evolution.tree.SamplingDate" taxon="Hauffiosaurus_tomistomimus_114_118_109" upper="118." lower="109."/>
<samplingDates id="samplingDate23" spec="beast.evolution.tree.SamplingDate" taxon="Hauffiosaurus_zanoni_114_118_109" upper="118." lower="109."/>
<samplingDates id="samplingDate24" spec="beast.evolution.tree.SamplingDate" taxon="Marmornectes_candrewi_100_101_99" upper="101." lower="99."/>
<samplingDates id="samplingDate25" spec="beast.evolution.tree.SamplingDate" taxon="Peloneustes_philarchus_100_101_99" upper="101." lower="99."/>
<samplingDates id="samplingDate26" spec="beast.evolution.tree.SamplingDate" taxon="Simolestes_vorax_100_101_99" upper="101." lower="99."/>
<samplingDates id="samplingDate27" spec="beast.evolution.tree.SamplingDate" taxon="Pliosaurus_funkei_84_87_80" upper="87." lower="80."/>
<samplingDates id="samplingDate28" spec="beast.evolution.tree.SamplingDate" taxon="Pliosaurus_westburyensis_90_92_87" upper="92." lower="87."/>
<samplingDates id="samplingDate29" spec="beast.evolution.tree.SamplingDate" taxon="Pliosaurus_carpenteri_90_92_87" upper="92." lower="87."/>
<samplingDates id="samplingDate30" spec="beast.evolution.tree.SamplingDate" taxon="Pliosaurus_brachydeirus_90_92_87" upper="92." lower="87."/>
<samplingDates id="samplingDate31" spec="beast.evolution.tree.SamplingDate" taxon="Pliosaurus_macromerus_90_92_87" upper="92." lower="87."/>
<samplingDates id="samplingDate32" spec="beast.evolution.tree.SamplingDate" taxon="Pliosaurus_brachyspondylus_90_92_87" upper="92." lower="87."/>
<samplingDates id="samplingDate33" spec="beast.evolution.tree.SamplingDate" taxon="Pliosaurus_cf_kevani_90_92_87" upper="92." lower="87."/>
<samplingDates id="samplingDate34" spec="beast.evolution.tree.SamplingDate" taxon="Pliosaurus_kevani_90_92_87" upper="92." lower="87."/>
<samplingDates id="samplingDate35" spec="beast.evolution.tree.SamplingDate" taxon="Gallardosaurus_iturraldei_96_99_92" upper="99." lower="92."/>
<samplingDates id="samplingDate36" spec="beast.evolution.tree.SamplingDate" taxon="Pliosaurus_rossicus_84_87_80" upper="87." lower="80."/>
<samplingDates id="samplingDate37" spec="beast.evolution.tree.SamplingDate" taxon="Pliosaurus_irgisensis_84_87_80" upper="87." lower="80."/>
<samplingDates id="samplingDate38" spec="beast.evolution.tree.SamplingDate" taxon="Pliosaurus_andrewsi_100_101_99" upper="101." lower="99."/>
<samplingDates id="samplingDate39" spec="beast.evolution.tree.SamplingDate" taxon="Liopleurodon_ferox_100_101_99" upper="101." lower="99."/>
<samplingDates id="samplingDate40" spec="beast.evolution.tree.SamplingDate" taxon="Kronosaurus_queenslandicus_46_56_36" upper="56." lower="36."/>
<samplingDates id="samplingDate41" spec="beast.evolution.tree.SamplingDate" taxon="DORK_G_1_2_33_36_29" upper="36." lower="29."/>
<samplingDates id="samplingDate42" spec="beast.evolution.tree.SamplingDate" taxon="Megacephalosaurus_eulerti_27_29_25" upper="29." lower="25."/>
<samplingDates id="samplingDate43" spec="beast.evolution.tree.SamplingDate" taxon="Brachauchenius_lucasi_27_29_25" upper="29." lower="25."/>
<samplingDates id="samplingDate44" spec="beast.evolution.tree.SamplingDate" taxon="Brachauchenius_MNA_V9433_33_36_29" upper="36." lower="29."/>
<samplingDates id="samplingDate45" spec="beast.evolution.tree.SamplingDate" taxon="QM_f51291_39_41_36" upper="41." lower="36."/>
<samplingDates id="samplingDate46" spec="beast.evolution.tree.SamplingDate" taxon="Attenborosaurus_conybeari_130_134_126" upper="134." lower="126."/>
<samplingDates id="samplingDate47" spec="beast.evolution.tree.SamplingDate" taxon="Plesiosaurus_dolichodeirus_130_134_126" upper="134." lower="126."/>
<samplingDates id="samplingDate48" spec="beast.evolution.tree.SamplingDate" taxon="Eoplesiosaurus_antiquior_135_136_134" upper="136." lower="134."/>
<samplingDates id="samplingDate49" spec="beast.evolution.tree.SamplingDate" taxon="Eretmosaurus_rugosus_130_134_126" upper="134." lower="126."/>
<samplingDates id="samplingDate50" spec="beast.evolution.tree.SamplingDate" taxon="Westphaliasaurus_simonsensii_122_126_118" upper="126." lower="118."/>
<samplingDates id="samplingDate51" spec="beast.evolution.tree.SamplingDate" taxon="Seelyosaurus_guilelmiimperatoris_114_118_109" upper="118." lower="109."/>
<samplingDates id="samplingDate52" spec="beast.evolution.tree.SamplingDate" taxon="Microcleidus_tournemirensis_114_118_109" upper="118." lower="109."/>
<samplingDates id="samplingDate53" spec="beast.evolution.tree.SamplingDate" taxon="Microcleidus_brachypterygius_114_118_109" upper="118." lower="109."/>
<samplingDates id="samplingDate54" spec="beast.evolution.tree.SamplingDate" taxon="Microcleidus_homalospondylus_114_118_109" upper="118." lower="109."/>
<samplingDates id="samplingDate55" spec="beast.evolution.tree.SamplingDate" taxon="Plesiopterys_wildi_114_118_109" upper="118." lower="109."/>
<samplingDates id="samplingDate56" spec="beast.evolution.tree.SamplingDate" taxon="Cryptoclidus_eurymerus_100_101_99" upper="101." lower="99."/>
<samplingDates id="samplingDate57" spec="beast.evolution.tree.SamplingDate" taxon="Tricleidus_seeleyi_100_101_99" upper="101." lower="99."/>
<samplingDates id="samplingDate58" spec="beast.evolution.tree.SamplingDate" taxon="Muraenosaurus_leedsii_100_101_99" upper="101." lower="99."/>
<samplingDates id="samplingDate59" spec="beast.evolution.tree.SamplingDate" taxon="Kimmerosaurus_langhami_84_87_80" upper="87." lower="80."/>
<samplingDates id="samplingDate60" spec="beast.evolution.tree.SamplingDate" taxon="Pantosaurus_striatus_96_99_92" upper="99." lower="92."/>
<samplingDates id="samplingDate61" spec="beast.evolution.tree.SamplingDate" taxon="Picrocleidus_beloclis_100_101_99" upper="101." lower="99."/>
<samplingDates id="samplingDate62" spec="beast.evolution.tree.SamplingDate" taxon="Tatenectes_laramiensis_96_99_92" upper="99." lower="92."/>
<samplingDates id="samplingDate63" spec="beast.evolution.tree.SamplingDate" taxon="Plesiosaurus_mansellii_86_92_80" upper="92." lower="80."/>
<samplingDates id="samplingDate64" spec="beast.evolution.tree.SamplingDate" taxon="Colymbosaurus_trochanterius_86_92_80" upper="92." lower="80."/>
<samplingDates id="samplingDate65" spec="beast.evolution.tree.SamplingDate" taxon="Djupedallia_engeri_86_92_80" upper="92." lower="80."/>
<samplingDates id="samplingDate66" spec="beast.evolution.tree.SamplingDate" taxon="Spitrasaurus_spp_86_92_80" upper="92." lower="80."/>
<samplingDates id="samplingDate67" spec="beast.evolution.tree.SamplingDate" taxon="Abyssosaurus_nataliae_66_68_64" upper="68." lower="64."/>
<samplingDates id="samplingDate68" spec="beast.evolution.tree.SamplingDate" taxon="Umoonasaurus_demoscyllus_48_60_36" upper="60." lower="36."/>
<samplingDates id="samplingDate69" spec="beast.evolution.tree.SamplingDate" taxon="Nichollssaura_borealis_47_48_46" upper="48." lower="46."/>
<samplingDates id="samplingDate70" spec="beast.evolution.tree.SamplingDate" taxon="Leptocleidus_capensis_72_75_68" upper="75." lower="68."/>
<samplingDates id="samplingDate71" spec="beast.evolution.tree.SamplingDate" taxon="Leptocleidus_superstes_62_64_60" upper="64." lower="60."/>
<samplingDates id="samplingDate72" spec="beast.evolution.tree.SamplingDate" taxon="Vectocleidus_pastorum_62_64_60" upper="64." lower="60."/>
<samplingDates id="samplingDate73" spec="beast.evolution.tree.SamplingDate" taxon="Brancasaurus_brancai_78_80_75" upper="80." lower="75."/>
<samplingDates id="samplingDate74" spec="beast.evolution.tree.SamplingDate" taxon="Gronausaurus_wegneri_78_80_75" upper="80." lower="75."/>
<samplingDates id="samplingDate75" spec="beast.evolution.tree.SamplingDate" taxon="Speeton_clay_plesiosaurian_66_68_64" upper="68." lower="64."/>
<samplingDates id="samplingDate76" spec="beast.evolution.tree.SamplingDate" taxon="Wapuskanectes_betsynichollsae_46_48_43" upper="48." lower="43."/>
<samplingDates id="samplingDate77" spec="beast.evolution.tree.SamplingDate" taxon="Futabasaurus_suzukii_20_21_19" upper="21." lower="19."/>
<samplingDates id="samplingDate78" spec="beast.evolution.tree.SamplingDate" taxon="Callawayasaurus_colombiensis_58_60_56" upper="60." lower="56."/>
<samplingDates id="samplingDate79" spec="beast.evolution.tree.SamplingDate" taxon="Eromangasaurus_australis_39_41_36" upper="41." lower="36."/>
<samplingDates id="samplingDate80" spec="beast.evolution.tree.SamplingDate" taxon="Kaiwhekea_katiki_4_7_1" upper="7." lower="1."/>
<samplingDates id="samplingDate81" spec="beast.evolution.tree.SamplingDate" taxon="Aristonectes_parvidens_10_19_1" upper="19." lower="1."/>
<samplingDates id="samplingDate82" spec="beast.evolution.tree.SamplingDate" taxon="Libonectes_morgani_27_29_25" upper="29." lower="25."/>
<samplingDates id="samplingDate83" spec="beast.evolution.tree.SamplingDate" taxon="Hydrotherosaurus_alexandrae_4_7_1" upper="7." lower="1."/>
<samplingDates id="samplingDate84" spec="beast.evolution.tree.SamplingDate" taxon="Stenorhynchosaurus_munozi_62_64_60" upper="64." lower="60."/>
<samplingDates id="samplingDate85" spec="beast.evolution.tree.SamplingDate" taxon="Anguanax_zignoi_96_99_92" upper="99." lower="92."/>
<samplingDates id="samplingDate86" spec="beast.evolution.tree.SamplingDate" taxon="Makhaira_rossica_66_68_64" upper="68." lower="64."/>
<samplingDates id="samplingDate87" spec="beast.evolution.tree.SamplingDate" taxon="Luskhan_itilensis_66_68_64" upper="68." lower="64."/>
<samplingDates id="samplingDate88" spec="beast.evolution.tree.SamplingDate" taxon="Edgarosaurus_muddi_39_41_36" upper="41." lower="36."/>
<samplingDates id="samplingDate89" spec="beast.evolution.tree.SamplingDate" taxon="Plesiopleurodon_wellesi_33_36_29" upper="36." lower="29."/>
<samplingDates id="samplingDate90" spec="beast.evolution.tree.SamplingDate" taxon="Richmond_pliosaur_39_41_36" upper="41." lower="36."/>
<samplingDates id="samplingDate91" spec="beast.evolution.tree.SamplingDate" taxon="Palmulasaurus_quadratus_27_29_25" upper="29." lower="25."/>
<samplingDates id="samplingDate92" spec="beast.evolution.tree.SamplingDate" taxon="Pahasapasaurus_haasi_32_35_29" upper="35." lower="29."/>
<samplingDates id="samplingDate93" spec="beast.evolution.tree.SamplingDate" taxon="Polycotylus_latipinnis_22_25_19" upper="25." lower="19."/>
<samplingDates id="samplingDate94" spec="beast.evolution.tree.SamplingDate" taxon="Thililua_longicollis_27_29_25" upper="29." lower="25."/>
<samplingDates id="samplingDate95" spec="beast.evolution.tree.SamplingDate" taxon="Trinacromerum_bentonianum_31_36_25" upper="36." lower="25."/>
<samplingDates id="samplingDate96" spec="beast.evolution.tree.SamplingDate" taxon="Dolichorhynchops_osborni_17_19_15" upper="19." lower="15."/>
<samplingDates id="samplingDate97" spec="beast.evolution.tree.SamplingDate" taxon="Dolichorhynchops_bonneri_17_19_15" upper="19." lower="15."/>
<samplingDates id="samplingDate98" spec="beast.evolution.tree.SamplingDate" taxon="Eopolycotylus_rankini_27_29_25" upper="29." lower="25."/>
<samplingDates id="samplingDate99" spec="beast.evolution.tree.SamplingDate" taxon="Manemergus_anguirostris_27_29_25" upper="29." lower="25."/>
<samplingDates id="samplingDate100" spec="beast.evolution.tree.SamplingDate" taxon="Dolichorhynchops_tropicensis_27_29_25" upper="29." lower="25."/>
<samplingDates id="samplingDate101" spec="beast.evolution.tree.SamplingDate" taxon="Georgiasaurus_penzensis_20_21_19" upper="21." lower="19."/>
<samplingDates id="samplingDate102" spec="beast.evolution.tree.SamplingDate" taxon="Dolichorhynchops_ROM_29010_14_21_7" upper="21." lower="7."/>
<samplingDates id="samplingDate103" spec="beast.evolution.tree.SamplingDate" taxon="Dolichorhynchops_herschelensis_6_11_1" upper="11." lower="1."/>
<samplingDates id="samplingDate104" spec="beast.evolution.tree.SamplingDate" taxon="Sulcusuchus_erraini_6_11_1" upper="11." lower="1."/>
<samplingDates id="samplingDate105" spec="beast.evolution.tree.SamplingDate" taxon="Mauriciosaurus_fernandezi_27_29_25" upper="29." lower="25."/>
<samplingDates id="samplingDate106" spec="beast.evolution.tree.SamplingDate" taxon="Pliosaurus_almanzaensis_83_86_80" upper="86." lower="80."/>
<samplingDates id="samplingDate107" spec="beast.evolution.tree.SamplingDate" taxon="Pliosaurus_patagonicus_83_86_80" upper="86." lower="80."/>
<samplingDates id="samplingDate108" spec="beast.evolution.tree.SamplingDate" taxon="Rhaeticosaurus_mertensi_140_144_136" upper="144." lower="136."/>
<samplingDates id="samplingDate109" spec="beast.evolution.tree.SamplingDate" taxon="Sachicasaurus_vitae_62_64_60" upper="64." lower="60."/>
<samplingDates id="samplingDate110" spec="beast.evolution.tree.SamplingDate" taxon="Kronosaurus_boyacensis_52_57_47" upper="57." lower="47."/>
<samplingDates id="samplingDate111" spec="beast.evolution.tree.SamplingDate" taxon="Acostasaurus_pavachoquensis_62_64_60" upper="64." lower="60."/>
<samplingDates id="samplingDate112" spec="beast.evolution.tree.SamplingDate" taxon="Nakonanectes_bradti_4_7_1" upper="7." lower="1."/>
<samplingDates id="samplingDate113" spec="beast.evolution.tree.SamplingDate" taxon="Albertonectes_vanderveldei_14_21_7" upper="21." lower="7."/>
<samplingDates id="samplingDate114" spec="beast.evolution.tree.SamplingDate" taxon="Aristonectes_quiriquinensis_4_7_1" upper="7." lower="1."/>
<samplingDates id="samplingDate115" spec="beast.evolution.tree.SamplingDate" taxon="Elasmosaurus_platyurus_14_21_7" upper="21." lower="7."/>
<samplingDates id="samplingDate116" spec="beast.evolution.tree.SamplingDate" taxon="Hydralmosaurus_serpentinus'_14_21_7" upper="21." lower="7."/>
<samplingDates id="samplingDate117" spec="beast.evolution.tree.SamplingDate" taxon="Mauisaurus_haasti_14_21_7" upper="21." lower="7."/>
<samplingDates id="samplingDate118" spec="beast.evolution.tree.SamplingDate" taxon="Libonectes'_atlasense_27_29_25" upper="29." lower="25."/>
<samplingDates id="samplingDate119" spec="beast.evolution.tree.SamplingDate" taxon="Styxosaurus_snowii_14_21_7" upper="21." lower="7."/>
<samplingDates id="samplingDate120" spec="beast.evolution.tree.SamplingDate" taxon="Terminonatator_pontiexensis_14_21_7" upper="21." lower="7."/>
<samplingDates id="samplingDate121" spec="beast.evolution.tree.SamplingDate" taxon="Tuarangisaurus_keyesi_11_21_1" upper="21." lower="1."/>
<samplingDates id="samplingDate122" spec="beast.evolution.tree.SamplingDate" taxon="Zarafasaura_oceanis_4_7_1" upper="7." lower="1."/>
<samplingDates id="samplingDate123" spec="beast.evolution.tree.SamplingDate" taxon="Kawanectes_lafquenianum_11_21_1" upper="21." lower="1."/>
<samplingDates id="samplingDate124" spec="beast.evolution.tree.SamplingDate" taxon="Vegasaurus_molyi_0_0_0" upper="0." lower="0."/>
<samplingDates id="samplingDate125" spec="beast.evolution.tree.SamplingDate" taxon="Lagenanectes_richterae_66_68_64" upper="68." lower="64."/>
</operator>
    <logger id="treelog.t:MATRICE SPI BEAST" fileName="$(tree).trees" logEvery="1000" mode="tree">
        <log id="TreeWithMetaDataLogger.t:MATRICE SPI BEAST" spec="beast.evolution.tree.TreeWithMetaDataLogger" branchratemodel="@RelaxedClock.c:MATRICE SPI BEAST" tree="@Tree.t:MATRICE SPI BEAST"/>
    </logger>

</run>

</beast>
